# Supplementary material for: A genome-wide IR-induced RAD51 foci RNAi screen identifies CDC73 involved in chromatin remodeling for DNA repair
Source: Cell Discov. 2015 Dec 1;1:15034–. doi: 10.1038/celldisc.2015.34 (PMC4860774; doi:10.1038/celldisc.2015.34)
Supplement: Supplementary Table S1 [file celldisc201534-s1.xls]

## Sheet: Table S1
Table S1. Genome-wide screen data
				GW repeat I						GW repeat II
Gene Symbol	GeneID	Vendor ID	GenBank Acc. No.	Toxicity (% cells counted in IF pictures relative UT control)	No. of cells counted	% cells in S-G2 phase	Mean no. of RAD51 foci in S-G2 cells	% S-G2 cells with >9 RAD51 foci	3DB Score	Toxicity (% cells counted in IF pictures relative UT control)	No. of cells counted	% cells in S-G2 phase	Mean no. of RAD51 foci in S-G2 cells	% S-G2 cells with >9 RAD51 foci	3DB Score	Merged rank number
VIPR1	7433	M-005749-00	NM_004624	110.419	408	62.9902	8.3463	41.2451	-0.0149366	86.0606	213	71.831	7.26144	33.9869	0.635393	11326
CHRM1	1128	M-005462-01	NM_000738	72.5304	268	61.9403	10.1867	46.988	1.27043	94.1414	233	68.2403	8.86164	45.9119	1.48951	17003
CNR1	1268	M-004711-02	NM_033181	86.0622	318	62.2642	8.49495	43.4343	0.533811	77.9798	193	66.3212	6.64062	32.0312	0.605964	13420
AVPR1B	553	M-005431-01	NM_000707	91.475	338	50.8876	6.74419	30.2326	-0.279256	64.2424	159	79.8742	5.59843	21.2598	0.238598	8757
XCR1	2829	M-005751-02	NM_001024644	94.9932	351	58.9744	7.89372	39.6135	0.428174	60.202	149	72.4832	7.28704	28.7037	0.994497	14186
DRD5	1816	M-005481-02	NM_000798	91.475	338	53.2544	7.31667	33.8889	0.248694	80.8081	200	61.5	4.01626	18.6992	-0.492369	8081
TAAR6	319100	M-005732-01	NM_175067	82.0027	303	68.6469	9.19231	39.9038	1.20709	49.2929	122	67.2131	7.06098	30.4878	0.866197	15818
LEPR	3953	M-008015-02	NM_001003680	92.0162	340	61.4706	8.88038	41.6268	1.11578	89.697	222	68.018	7.78146	33.1126	1.26593	16471
CCR8	1237	M-005455-01	NM_005201	108.254	400	54	10.1667	54.6296	1.8346	75.9596	188	56.9149	5.20561	18.6916	0.113327	14076
GPR155	151556	M-005494-01	NM_152529	108.796	402	40.5473	6.28221	28.2209	-0.65613	89.697	222	61.2613	3.61029	13.9706	-0.738956	4157
GPR68	8111	M-005591-02	NM_003485	84.1678	311	68.1672	7.44811	35.8491	0.203169	52.5253	130	78.4615	3.35294	8.82353	-0.816269	7018
GPR45	11250	M-005576-00	NM_007227	91.7456	339	67.8466	6.46522	26.5217	-0.123998	83.6364	207	81.1594	4.70833	16.6667	-0.0937007	7998
CX3CR1	1524	M-005471-01	NM_001337	45.4668	168	51.1905	2.46512	6.97674	-2.52224	27.4747	68	63.2353	1.34884	4.65116	-1.74813	399
MLNR	2862	M-005568-00	NM_001507	71.4479	264	46.9697	6.27419	29.0323	-0.30899	61.8182	153	71.8954	6.37273	32.7273	0.599923	10007
GPR18	2841	M-005552-02	NM_001098200	86.6035	320	67.5	6.93056	29.6296	0.0837609	82.8283	205	76.5854	6.3949	28.0255	0.575522	11566
NMBR	4829	M-003687-03	NM_002511	79.567	294	52.7211	6.61935	27.7419	-0.0977618	58.1818	144	72.9167	3.3619	15.2381	-0.805005	5815
CCR9	10803	M-005456-01	NM_006641	65.4939	242	64.4628	8.50641	41.0256	0.811039	41.6162	103	63.1068	5.81538	26.1538	0.363483	13394
GPR151	134391	M-005705-02	NM_194251	74.1543	274	59.1241	8.53086	40.7407	0.82776	52.9293	131	70.229	8.23913	45.6522	1.37872	16042
GPR15	2838	M-005550-00	NM_005290	54.1272	200	73.5	6.07483	19.7279	-0.857954	42.0202	104	70.1923	2.63014	6.84932	-1.35519	2453
GPR144	347088	M-005547-02	NM_182611	73.613	272	54.4118	5.40541	18.9189	-1.42761	69.0909	171	67.8363	2.56034	6.03448	-1.46822	1323
HTR1E	3354	M-005636-02	NM_000865	69.5535	257	78.9883	6.62562	30.5419	-0.736721	35.5556	88	80.6818	4.85915	21.1268	-0.429819	4856
GPR111	222611	M-005532-01	NM_153839	64.4114	238	69.7479	4.90361	18.0723	-1.47365	44.4444	110	77.2727	3.11765	7.05882	-1.09176	1844
VN1R5	317705	M-017642-00	NM_173858	110.961	410	57.561	8.4322	42.3729	0.753195	97.3737	241	62.6556	8.51656	41.7219	1.48168	15969
RGR	5995	M-005721-02	NM_001012722	64.4114	238	54.2017	5.67442	21.7054	-0.631531	39.1919	97	60.8247	2.37288	6.77966	-1.20011	3215
FFAR3	2865	M-005572-00	NM_005304	79.567	294	73.4694	7.34259	35.6481	0.370317	65.8586	163	70.5521	4.73913	19.1304	-0.136781	9883
CELSR3	1951	M-005461-01	NM_001407	47.9026	177	32.7684	3.25862	10.3448	-1.79994	35.1515	87	37.931	0.878788	3.0303	-1.89112	596
P2RY12	64805	M-005692-00	NM_022788	106.36	393	58.5242	6.95217	34.7826	0.190428	77.9798	193	74.0933	6.93007	35.6643	0.831456	12820
DRD3	1814	M-005479-01	NM_033663	60.0812	222	69.8198	4.94194	21.2903	-0.864969	52.9293	131	76.3359	2.18	10	-1.25067	2561
FZD4	8322	M-005503-02	NM_012193	111.502	412	64.5631	8.41729	40.2256	1.09653	92.9293	230	73.0435	8.57738	42.2619	1.66767	16885
CCRL2	9034	M-005458-03	NM_003965	59.5399	220	73.6364	9.61111	48.1481	1.4886	39.596	98	76.5306	5.52	24	0.152081	13871
CCR3	1232	M-005450-01	NM_001837	77.6725	287	58.5366	5.95833	27.9762	-0.387535	73.5354	182	66.4835	3.28926	11.5702	-0.820513	4696
VN1R2	317701	M-008957-01	NM_173856	98.5115	364	55.2198	6.0199	25.3731	-0.121789	71.9192	178	70.7865	3.81746	11.9048	-0.473221	6695
GPR126	57211	M-005541-02	NM_001032395	102.3	378	59.5238	8.13333	39.1111	0.950455	69.4949	172	72.6744	7.824	36	1.21415	16045
TMEM11	8834	M-005440-01	NM_003876	84.4384	312	63.7821	5.19598	22.1106	-0.666059	82.0202	203	67.4877	4.08759	13.8686	-0.412141	5094
HRH1	3269	M-004340-04	NM_001098212	94.452	349	60.745	7.63679	36.3208	0.739675	77.9798	193	64.7668	6.12	27.2	0.475452	13614
P2RY6	5031	M-004579-02	NM_004154	91.7456	339	57.5221	7.00513	31.7949	0.376234	62.2222	154	68.1818	7.01905	30.4762	0.878803	13689
GPR82	27197	M-005602-01	NM_080817	101.218	374	63.369	7.14346	35.0211	0.292332	55.3535	137	75.9124	9.30769	46.1538	1.97251	14977
GPR44	11251	M-005575-02	NM_004778	80.9202	299	67.893	6.93103	30.0493	0.174584	61.4141	152	73.0263	5.41441	25.2252	0.121862	10286
CXCR3	2833	M-005472-02	NM_001504	66.5765	246	74.7967	6.1413	26.087	-0.565215	40.404	100	83	4.13253	16.8675	-0.648938	4639
GRM6	2916	M-005621-02	NM_000843	92.2869	341	67.1554	6.68122	25.7642	-0.448357	44.8485	111	68.4685	5.17105	17.1053	-0.259151	6213
GPR120	338557	M-005703-02	NM_181745	108.254	400	67.5	7.50741	32.963	0.0340037	81.6162	202	68.8119	7.19424	31.6547	0.624169	11521
FZD7	8324	M-003671-02	NM_003507	103.112	381	65.6168	7.232	37.2	0.118261	61.8182	153	65.3595	4.15	21	-0.62879	7177
GPR157	80045	M-016136-01	NM_024980	82.2733	304	64.8026	6.79695	31.4721	0.0950647	41.2121	102	58.8235	4.61667	13.3333	-0.292999	8167
CRY1	1407	M-015421-00	NM_004075	89.5805	331	70.0906	4.04741	15.0862	-1.28498	44.4444	110	57.2727	1.61905	6.34921	-1.54749	1402
HTR5A	3361	M-005642-03	NM_024012	90.9337	336	64.5833	3.16129	8.75576	-1.73314	42.8283	106	66.0377	1.4	1.42857	-1.65705	834
GPR19	2842	M-005553-01	NM_006143	83.0853	307	54.3974	3.51497	11.3772	-1.38427	54.5455	135	61.4815	1.89157	6.0241	-1.43703	1401
P2RY13	53829	M-005606-02	NM_023914	73.8836	273	46.5201	3.49606	6.29921	-1.50135	64.6465	160	45.625	1.19178	4.10959	-1.77726	940
FKSG83	83954	M-014769-02	NM_032030	91.475	338	68.3432	8.66234	38.5281	1.51716	66.6667	165	83.6364	11	54.3478	2.74537	17731
GHSR	2693	M-005513-00	NM_004122	46.0081	170	63.5294	3.28704	12.963	-1.54562	26.2626	65	80	1.96154	7.69231	-1.33917	1368
HTR1D	3352	M-005635-01	NM_000864	107.984	399	57.6441	6.49565	26.9565	-0.0098054	53.3333	132	77.2727	4.13725	15.6863	-0.480626	7086
FZD8	8325	M-003962-01	NM_031866	80.3789	297	47.4747	3.55319	9.21986	-1.48271	66.6667	165	60	3.20202	13.1313	-0.865478	2285
BAI3	577	M-005434-01	NM_001704	96.3464	356	52.809	3.63298	12.766	-1.20662	40.8081	101	65.3465	2.24242	6.06061	-1.19317	1979
GPR173	54328	M-005727-04	NM_018969	118.268	437	56.2929	5.34959	20.3252	-0.359641	85.2525	211	69.6682	5.14966	24.4898	-0.00452274	7470
GPR88	54112	M-005608-01	NM_022049	113.938	421	58.6698	8.06478	40.8907	1.23263	86.0606	213	63.8498	8.80882	44.1176	1.72438	17156
MTNR1B	4544	M-005670-01	NM_005959	73.8836	273	47.2527	2.26357	3.10078	-2.0404	55.7576	138	68.1159	2.15957	8.51064	-1.32669	1015
OPN5	221391	M-025110-01	NM_001030051	91.2043	337	54.0059	3.19231	8.24176	-1.51804	75.9596	188	53.1915	2.29	8	-1.27204	1487
GPR109A	338442	M-006688-02	NM_177551	82.0027	303	77.2277	4.42735	13.2479	-0.979373	30.303	75	77.3333	3.72414	10.3448	-0.566007	3850
GPR3	2827	M-003951-01	NM_005281	79.8376	295	61.0169	3.86667	9.44444	-1.29482	37.9798	94	63.8298	1.86667	6.66667	-1.49306	1450
QRFPR	84109	M-010746-01	NM_198179	89.0392	329	51.9757	6.9883	27.4854	0.185759	71.1111	176	51.7045	5.05495	23.0769	-0.235848	8733
GPR179	440435	M-032393-01	NM_001004334	115.291	426	46.4789	6.05556	25.7576	-0.533375	74.3434	184	71.7391	6.89394	33.3333	0.517094	8929
GPR34	2857	M-005566-01	NM_005300	99.3234	367	66.2125	6.87654	29.2181	0.0770278	59.798	148	77.7027	7.75652	35.6522	1.05544	12921
TACR3	6870	M-005735-00	NM_001059	101.759	376	64.0957	8.18672	39.834	1.06138	74.3434	184	69.5652	7.30469	36.7188	0.978598	15824
LPAR2	9170	M-004602-02	NM_004720	117.997	436	58.945	7.3463	33.8521	0.808063	78.3838	194	64.9485	4.53968	16.6667	-0.151745	11281
GPR63	81491	M-005587-01	NM_030784	98.2409	363	58.6777	5.99061	26.2911	0.219266	56.1616	139	66.1871	4.68478	19.5652	0.0195388	9999
LPHN2	23266	M-005651-02	NM_012302	76.8606	284	66.1972	5.92553	27.6596	0.237195	54.1414	134	78.3582	3.42857	13.3333	-0.560559	7824
VIPR2	7434	M-005750-01	NM_003382	114.479	423	56.0284	5.80591	24.8945	0.317384	75.9596	188	78.7234	5	21.6216	0.14937	10961
GALR1	2587	M-005510-00	NM_001480	71.7185	265	60	4.39623	15.7233	-0.589209	61.0101	151	59.6026	2.24444	6.66667	-1.12351	3506
GRM5	2915	M-005620-02	NM_000842	48.7145	180	70.5556	0.992126	3.14961	-2.43586	45.6566	113	74.3363	1.65476	5.95238	-1.31817	863
PTH1R	5745	M-005717-00	NM_000316	73.3424	271	75.2768	5.07843	19.6078	-0.127547	40	99	83.8384	2.91566	9.63855	-0.730128	5895
GPR26	2849	M-005561-00	NM_153442	108.796	402	57.4627	7.07792	29.0043	0.721881	95.3535	236	55.9322	8.04545	39.3939	1.46861	15876
ADORA1	134	M-005415-03	NM_001048230	67.3884	249	70.2811	2.78286	8.57143	-1.51886	56.5657	140	77.1429	3.66667	13.8889	-0.478499	3276
GPRC5C	55890	M-005611-01	NM_018653	86.8742	321	57.6324	3.9027	12.973	-0.65236	58.5859	145	69.6552	2.83168	9.90099	-0.749654	4138
GRM1	2911	M-005616-01	NM_000838	112.314	415	71.0843	3.96271	11.5254	-0.745787	54.5455	135	80	4.07407	15.7407	-0.316312	5218
PPYR1	5540	M-005708-01	NM_005972	77.4019	286	73.4266	7.22381	34.2857	1.15639	42.0202	104	72.1154	5.53333	22.6667	0.414549	14356
GPR65	8477	M-005589-00	NM_003608	90.6631	335	66.8657	4.61161	17.4107	-0.306335	78.3838	194	78.866	4.73203	19.6078	0.0165524	7769
HRH3	11255	M-005631-00	NM_007232	111.773	413	68.7651	6.3662	26.7606	0.684834	102.222	253	68.7747	6.76437	33.3333	0.934052	14881
LPAR5	57121	M-004604-01	NM_020400	69.5535	257	43.1907	2.4955	8.10811	-1.67488	58.1818	144	59.7222	0.988372	2.32558	-1.63098	901
LPAR4	2846	M-005558-01	NM_005296	76.0487	281	71.1744	6.98	28	0.873684	51.7172	128	78.125	6.44	33	0.757938	14882
GPR4	2828	M-005570-01	NM_005282	95.2639	352	63.6364	5.71875	24.1071	-0.133784	64.6465	160	60.625	5.20619	24.7423	0.00894608	8415
GPR17	2840	M-005551-00	NM_005291	103.112	381	57.7428	8.57727	41.3636	1.29928	54.9495	136	53.6765	7.65753	34.2466	1.0397	16365
NPBWR2	2832	M-005599-01	NM_005286	78.4844	290	72.4138	6.25238	25.7143	-0.30237	50.5051	125	77.6	3.51546	13.4021	-0.866291	4894
SSTR1	6751	M-003711-01	NM_001049	97.6996	361	59.8338	8.69444	42.1296	1.32452	68.2828	169	61.5385	6.84615	32.6923	0.772909	15766
LPHN3	23284	M-005652-02	NM_015236	113.938	421	62.9454	7.19245	35.0943	0.695648	80.404	199	71.3568	6.3662	29.5775	0.679239	14195
OPN1LW	5956	M-005678-01	NM_020061	108.525	401	62.8429	7.63889	35.7143	1.12987	77.9798	193	65.285	7.47619	39.6825	1.28827	16528
PTGER3	5733	M-005713-00	NM_000957	99.8647	369	55.0136	6.05911	25.6158	0.287947	69.4949	172	66.2791	4.41228	14.0351	-0.111936	9680
P2RY4	5030	M-005693-02	NM_002565	85.7916	317	62.4606	4.4899	16.6667	-0.454755	66.2626	164	70.7317	3.66379	17.2414	-0.454498	5535
RXFP1	59350	M-005649-01	NM_021634	70.3654	260	40.7692	6.67925	32.0755	0.681719	70.303	174	48.2759	5.54762	21.4286	0.3774	13077
CCKAR	886	M-005446-01	NM_000730	104.736	387	63.3075	7.83265	33.4694	1.42224	58.9899	146	67.1233	5.43878	17.3469	0.400886	14721
GABBR2	9568	M-005579-01	NM_005458	89.3099	330	56.6667	5.17112	20.8556	-0.100007	52.5253	130	63.8462	3.43373	15.6627	-0.492753	6707
BAI2	576	M-003632-02	NM_001703	74.6955	276	62.3188	2.44767	7.55814	-1.93166	57.3737	142	75.3521	1.52336	4.6729	-1.48797	865
MRGPRF	219928	M-005662-01	NM_145015	67.9296	251	52.5896	4.2803	16.6667	-0.693881	35.1515	87	65.5172	2.19298	5.26316	-1.14474	3160
GPR132	29933	M-005507-01	NM_013345	34.912	129	77.5194	1.48	3	-2.05274	22.6263	56	76.7857	1.30233	6.97674	-1.44115	855
GPR98	84059	M-005656-02	NM_032119	113.126	418	53.5885	5.44643	21.875	0.0713993	100.202	248	64.1129	5.42138	18.8679	0.297269	10516
NPR3	4883	M-008049-01	NM_000908	110.419	408	63.9706	4.33716	14.9425	-0.507359	73.5354	182	64.2857	3.78632	16.2393	-0.37569	5631
GPR6	2830	M-005584-02	NM_005284	78.7551	291	62.543	2.57143	5.49451	-1.48957	42.0202	104	70.1923	1.28767	2.73973	-1.54373	1156
F2R	2149	M-005094-01	NM_001992	90.3924	334	61.6766	3.50971	10.1942	-0.961794	90.101	223	58.7444	3.70229	10.687	-0.452803	4221
NPY5R	4889	M-005674-00	NM_006174	94.1813	348	60.0575	4.2488	13.8756	-0.704659	73.1313	181	64.0884	1.4569	2.58621	-1.41608	2720
HTR3B	9177	M-006205-00	NM_006028	87.9567	325	63.0769	3.57561	10.7317	-1.08397	58.5859	145	78.6207	1.94737	7.89474	-1.27793	2052
P2RY8	286530	M-005695-01	NM_178129	100.947	373	62.1984	6.75	28.8793	0.42655	78.7879	195	58.9744	7.77391	33.913	1.1762	14571
SORCS3	22986	M-012934-00	NM_014978	95.2639	352	49.1477	4.06358	15.0289	-1.28809	88.8889	220	47.7273	2.01905	4.7619	-1.51601	1435
CXCR4	7852	M-005139-02	NM_003467	48.7145	180	71.6667	3.10078	11.6279	-1.98345	48.8889	121	57.8512	1.74286	7.14286	-1.60974	705
GPER	2852	M-005563-02	NM_001098201	70.3654	260	75.7692	6.35533	26.3959	0.104665	38.7879	96	67.7083	3.35385	13.8462	-0.750724	6814
GRM4	2914	M-005619-01	NM_000841	95.8051	354	66.3842	6.57447	31.9149	0.452831	41.6162	103	78.6408	5.62963	23.4568	0.405821	12407
CXADR	1525	M-003650-01	NM_001338	108.254	400	65.75	6.14829	31.9392	0.391693	76.7677	190	66.3158	4.96032	19.0476	0.207625	11456
LPHN1	22859	M-005650-01	NM_014921	108.525	401	63.591	5.44314	20.3922	0.0462702	82.4242	204	80.3922	5.62195	26.8293	0.497608	11194
GPR162	27239	M-005614-01	NM_019858	74.9662	277	61.0108	4.02959	15.9763	-0.608067	48.0808	119	59.6639	5.59155	28.169	0.480825	8573
FPR3	2359	M-005141-00	NM_002030	77.1313	285	74.386	7.26415	31.6038	1.12175	31.5152	78	71.7949	6.44643	30.3571	0.845914	15638
CRHR1	1394	M-003647-01	NM_004382	94.7226	350	54.2857	4.68421	16.8421	-0.257051	65.0505	161	65.2174	3.91429	17.1429	-0.229995	7000
GALR2	8811	M-004140-01	NM_003857	81.7321	302	72.5166	7.93151	35.1598	1.57498	25.8586	64	89.0625	6.22807	29.8246	0.835716	16227
CASR	846	M-005444-01	NM_000388	111.231	411	71.0462	6.78767	30.4795	0.640031	87.2727	216	76.3889	6.72121	30.303	0.930917	14728
ADORA2A	135	M-005416-02	NM_000675	91.2043	337	72.997	5.5813	24.7967	0.152655	61.4141	152	78.2895	6.78992	31.9328	1.00153	13134
SSTR2	6752	M-005728-01	NM_001050	94.1813	348	66.954	6.32189	27.4678	0.803862	64.2424	159	55.3459	6.09091	30.6818	0.792063	14828
IL8RA	3577	M-005646-02	NM_000634	85.521	316	53.7975	4.85882	22.9412	-0.154172	47.2727	117	51.2821	2.15	11.6667	-1.12614	4942
HTR1B	3351	M-005634-00	NM_000863	114.75	424	58.0189	5.43902	19.1057	0.226132	90.9091	225	62.2222	5.42143	26.4286	0.426863	11618
SIGMAR1	10280	M-017475-02	NM_147157	84.9797	314	76.4331	2.95833	7.5	-1.16194	66.2626	164	84.1463	3.94203	13.0435	-0.278768	4432
GPR125	166647	M-024221-01	NM_145290	85.7916	317	74.7634	3.73418	15.1899	-0.726373	70.303	174	73.5632	4.875	20.3125	0.139972	7013
MCHR2	84539	M-005548-02	NM_032503	91.475	338	67.7515	6.68996	32.7511	0.789112	59.3939	147	67.3469	4.42424	14.1414	-0.00912393	11794
GPR149	344758	M-005697-01	NM_001038705	116.373	430	68.6047	6.74915	31.5254	0.825555	103.838	257	75.8755	6.94872	31.2821	1.05181	15494
GPR153	387509	M-027388-01	NM_207370	88.498	327	64.8318	3.38679	10.3774	-1.37465	65.0505	161	61.4907	1.92929	7.07071	-1.41462	1439
ADRA1A	148	M-005419-01	NM_033304	107.442	397	56.927	8.0885	38.9381	1.10473	65.8586	163	65.6442	6.17757	24.2991	0.431356	14331
ADORA3	140	M-005418-01	NM_000677	92.0162	340	46.1765	8.05732	37.5796	0.765784	67.4747	167	44.9102	5.65333	26.6667	0.150452	12416
TACR1	6869	M-005733-03	NM_015727	87.9567	325	59.3846	5.40933	19.6891	-0.496813	48.4848	120	64.1667	7.49351	32.4675	1.11344	10839
GPR114	221188	M-005535-01	NM_153837	101.218	374	56.6845	3.84434	11.3208	-1.16145	60.202	149	51.0067	3.48684	11.8421	-0.580215	3483
MC2R	4158	M-005658-02	NM_000529	100.406	371	57.9515	6.53953	29.3023	0.549334	56.1616	139	73.3813	3.54902	8.82353	-0.446551	9339
GPR160	26996	M-005520-00	NM_014373	127.199	470	57.6596	6.01476	24.7232	0.306306	103.434	256	72.2656	6.1027	27.027	0.701811	12902
GPR81	27198	M-005601-02	NM_032554	80.1083	296	69.2568	5.52683	22.9268	0.177419	87.6768	217	72.3502	6.46497	31.2102	0.863171	12862
GPR12	2835	M-005538-02	NM_005288	41.9486	155	74.1935	3.02609	11.3043	-1.34854	28.2828	70	71.4286	1.82	6	-1.26689	1678
NMUR1	10316	M-005590-01	NM_006056	84.1678	311	62.701	3.78462	12.8205	-0.832184	49.697	123	63.4146	4.46154	15.3846	0.00437813	6178
SORCS1	114815	M-013422-01	NM_001013031	112.585	416	54.5673	7.44493	34.3612	1.23431	75.1515	186	76.8817	8.51748	37.7622	1.86047	17234
ADORA2B	136	M-005417-01	NM_000676	116.373	430	62.3256	6.57463	27.2388	0.454634	71.5152	177	74.5763	8.20455	40.1515	1.58997	15235
CELSR2	1952	M-005460-01	NM_001408	54.6685	202	45.0495	4.68132	19.7802	-0.422698	31.1111	77	37.6623	3.17241	6.89655	-0.653551	5078
CD97	976	M-003638-01	NM_001784	82.0027	303	51.1551	7.14194	35.4839	1.20492	44.4444	110	61.8182	7.72059	42.6471	1.51751	16921
GPR139	124274	M-022522-01	NM_001002911	99.594	368	61.6848	5.76652	25.9912	0.296644	84.0404	208	70.1923	5.10959	21.2329	0.202657	11121
DRD4	1815	M-005480-01	NM_000797	92.0162	340	63.8235	5.33641	21.1982	0.10342	69.4949	172	73.8372	4.37795	14.1732	-0.0604405	9096
LANCL1	10314	M-012166-01	NM_006055	90.6631	335	60.2985	4.9802	18.8119	-0.0786375	63.0303	156	69.8718	4.57798	19.2661	-0.00415471	8557
FZD5	7855	M-005504-02	NM_003468	77.9432	288	82.6389	8.2521	44.1176	1.77387	44.8485	111	86.4865	7.5625	33.3333	1.34532	17331
CELSR1	9620	M-005459-00	NM_014246	97.6996	361	59.5568	6.2	26.0465	0.446519	83.6364	207	57.0048	5.17797	20.339	0.31892	12063
GPR87	53836	M-005607-00	NM_023915	78.7551	291	69.7595	5.38916	23.1527	-0.0109316	44.0404	109	73.3945	4.6	15	-0.0276479	8696
MRGPRX3	117195	M-005667-02	NM_054031	119.621	442	54.5249	5.82573	21.9917	-0.0545973	80.404	199	64.3216	6.71875	28.9062	0.74434	11531
S1PR5	53637	M-004791-00	NM_030760	102.03	377	55.9682	4.57346	16.5877	-0.955113	74.7475	185	55.6757	3.14563	11.6505	-0.958067	2922
GPR97	222487	M-005609-02	NM_170776	80.1083	296	75	7.29279	29.7297	0.348187	75.5556	187	64.1711	6.11667	27.5	0.410029	12045
NPBWR1	2831	M-005592-01	NM_005285	86.8742	321	69.7819	7.16071	30.8036	0.513808	82.4242	204	71.0784	6.81379	28.9655	0.854443	14131
PTGER4	5734	M-005714-00	NM_000958	81.1908	300	64.6667	6.10825	26.8041	0.140118	57.3737	142	74.6479	4.88679	22.6415	0.104283	10050
SORCS2	57537	M-013162-01	NM_020777	91.475	338	72.4852	8.15918	41.2245	1.48517	76.3636	189	70.8995	3.84328	14.1791	-0.263677	12143
CHRM2	1129	M-005463-01	NM_001006629	99.0528	366	69.3989	6.54331	28.3465	0.622754	55.3535	137	76.6423	6.69524	29.5238	1.02	14900
OPRD1	4985	M-005683-01	NM_000911	92.0162	340	65.5882	8.0583	37.2197	1.63087	42.4242	105	71.4286	6.57333	33.3333	0.961707	16593
HTR1F	3355	M-005637-02	NM_000866	79.2963	293	72.6962	4.69953	15.0235	-0.382166	51.7172	128	82.8125	4.4434	20.7547	-0.0273451	7293
NPR1	4881	M-005354-00	NM_000906	88.7686	328	66.1585	6.60829	28.5714	0.787147	60.6061	150	65.3333	3.5	16.3265	-0.382476	10355
GPR112	139378	M-005533-01	NM_153834	105.548	390	60.7692	4.91561	22.7848	-0.185109	37.9798	94	64.8936	3.93443	16.3934	-0.169386	7462
OPRL1	4987	M-005685-00	NM_000913	95.2639	352	64.4886	5.69604	25.5507	-0.0277122	75.5556	187	70.5882	2.56818	9.09091	-0.917746	5820
IL8RB	3579	M-005647-00	NM_001557	80.1083	296	70.9459	9.05238	43.3333	2.07504	58.1818	144	82.6389	7.79832	36.1345	1.49449	17633
GPR85	54329	M-005605-01	NM_018970	77.1313	285	60.3509	7.88953	36.0465	1.64572	78.3838	194	51.0309	7.26263	36.3636	1.35911	17260
MAS1	4142	M-003684-01	NM_002377	107.984	399	46.8672	4.48663	15.508	-0.413507	106.667	264	58.7121	5.89032	27.7419	0.60623	9651
MC1R	4157	M-005657-03	NM_002386	115.291	426	62.4413	5.37594	24.4361	0.142268	94.5455	234	69.6581	6.62577	33.7423	1.00871	13105
CCBP2	1238	M-005445-01	NM_001296	103.112	381	73.2283	4.33692	15.0538	-0.427404	92.1212	228	70.1754	4.45625	18.75	-0.0100082	7210
C5AR1	728	M-005442-01	NM_001736	82.0027	303	66.6667	5.25248	20.297	0.0874705	28.6869	71	63.3803	2.44444	6.66667	-0.927244	6292
GRM2	2912	M-005617-01	NM_000839	86.0622	318	64.7799	3.95631	11.165	-0.810755	79.596	197	71.5736	3.05674	7.0922	-0.594059	4167
GHRHR	2692	M-005512-02	NM_001009824	73.3424	271	62.3616	1.71598	3.5503	-2.07969	49.2929	122	69.6721	0.517647	0	-1.83034	485
CXCR7	57007	M-013212-03	NM_020311	73.613	272	68.75	3.59893	12.2995	-1.30228	40	99	69.697	2.89855	10.1449	-0.939421	2358
CHRM5	1133	M-005466-00	NM_012125	85.521	316	77.5316	0.853061	0.408163	-3.05067	56.5657	140	79.2857	0.0720721	0	-2.3031	64
HRH2	3274	M-005630-02	NM_022304	60.6225	224	48.6607	5.62385	22.0183	-0.649127	12.5253	31	38.7097	3	8.33333	-0.949447	3711
TRHR	7201	M-005747-01	NM_003301	50.8796	188	76.5957	5.02083	20.8333	-0.750846	21.4141	53	77.3585	3.65854	7.31707	-0.522541	4494
MAS1L	116511	M-005655-02	NM_052967	92.0162	340	65.8824	4.63839	14.2857	-0.74418	79.596	197	66.4975	1.63359	3.05344	-1.31714	2762
GPR148	344561	M-005704-01	NM_207364	91.475	338	78.4024	4.73585	20.7547	-0.508064	62.2222	154	88.961	2.50365	9.48905	-0.816955	4365
PROKR2	128674	M-005594-01	NM_144773	82.8146	306	79.4118	6.06584	27.9835	0.301809	63.0303	156	80.1282	4.336	17.6	0.00415471	10297
HRH4	59340	M-005632-00	NM_021624	83.6265	309	61.165	8.12169	37.5661	1.61695	96.1616	238	66.8067	6.61635	32.0755	1.03571	16738
DRD2	1813	M-005478-01	NM_016574	85.2503	315	55.2381	4.5977	17.2414	-0.489874	79.1919	196	37.7551	2.7027	6.75676	-0.762575	4544
HTR2C	3358	M-005640-01	NM_000868	26.5223	98	70.4082	7.24638	34.7826	1.09947	87.6768	217	61.7512	6.74627	34.3284	1.14476	16242
PROKR1	10887	M-005593-00	NM_138964	80.3789	297	53.5354	8.43396	43.3962	1.76226	36.7677	91	47.2527	2.34884	6.97674	-0.834248	10603
NPSR1	387129	M-032205-00	NM_207172	82.544	305	57.377	4.22857	17.1429	-0.910653	40.404	100	56	0.5	1.78571	-1.80155	1810
GPR174	84636	M-005493-02	NM_032553	54.1272	200	69.5	3.43885	12.9496	-1.16151	42.8283	106	66.9811	1.74648	7.04225	-1.19661	2057
S1PR4	8698	M-005484-02	NM_003775	71.9892	266	46.9925	1.64	1.6	-1.95187	83.6364	207	62.8019	0.653846	1.53846	-1.58465	748
SSTR3	6753	M-005729-01	NM_001051	70.0947	259	74.5174	3.07772	6.73575	-1.26321	58.9899	146	72.6027	1.22642	0.943396	-1.45519	1547
GPR21	2844	M-005556-00	NM_005294	72.5304	268	55.9701	2.1	3.33333	-1.76729	52.5253	130	59.2308	0.415584	0	-1.75422	719
PTGER1	5731	M-005711-02	NM_000955	86.0622	318	67.9245	4.86111	16.6667	-0.179736	71.5152	177	82.4859	5.4863	26.0274	0.511784	10268
GPRC5D	55507	M-005612-01	NM_018654	91.475	338	54.142	3.31148	8.74317	-1.06428	56.1616	139	60.4317	2.5	8.33333	-0.847557	2935
C3AR1	719	M-005441-00	NM_004054	115.562	427	54.5667	6.70815	28.3262	0.701488	93.3333	231	67.5325	3.73718	12.8205	-0.230876	10666
SCTR	6344	M-005724-03	NM_002980	79.8376	295	63.0508	3.95699	13.4409	-0.857433	60.6061	150	72.6667	2.05505	7.33945	-1.07838	2910
GPRC5B	51704	M-005610-01	NM_016235	64.1407	237	53.5865	3.50394	15.748	-1.40611	34.3434	85	60	4.64706	19.6078	-0.0916817	4721
GPR115	221393	M-005536-02	NM_153838	106.901	395	57.4684	6.01322	27.3128	-0.171299	65.0505	161	63.354	4.37255	18.6275	-0.297587	7069
EMR2	30817	M-005488-02	NM_152918	94.9932	351	68.661	7.07884	33.195	0.2234	76.7677	190	77.3684	7.44218	34.0136	1.05034	13524
AVPR2	554	M-005432-00	NM_000054	89.8512	332	74.6988	8.34274	37.5	1.18148	57.7778	143	76.9231	6.59091	34.5455	0.792283	15594
GCGR	2642	M-005511-02	NM_000160	69.8241	258	79.4574	6.4439	27.3171	0.32733	70.303	174	77.5862	4.36296	17.037	-0.0944083	9896
CCR6	1235	M-005453-01	NM_004367	51.4208	190	49.4737	3.38298	8.51064	-1.22948	18.9899	47	55.3191	1.92308	0	-1.09587	2141
CRHR2	1395	M-005470-03	NM_001883	106.089	392	56.1224	3.76364	14.5455	-0.958519	73.9394	183	62.8415	3.46957	14.7826	-0.404451	4376
LGR6	59352	M-005648-01	NM_001017404	96.8877	358	56.7039	6.17241	30.0493	0.556975	73.1313	181	69.6133	2.7619	9.52381	-0.728491	8474
GPR101	83550	M-005526-01	NM_054021	74.1543	274	54.3796	5.38926	24.1611	0.00604443	61.0101	151	60.9272	5.3913	27.1739	0.441656	10803
GPR1	2825	M-005523-01	NM_001098199	106.901	395	66.3291	5.0229	16.7939	-0.116168	77.9798	193	77.2021	3.95302	20.1342	-0.137994	7851
FZD10	11211	M-005500-01	NM_007197	87.6861	324	65.4321	7.15094	33.4906	1.0805	57.3737	142	75.3521	6.74766	28.0374	1.14587	16211
DRD1	1812	M-005477-01	NM_000794	74.4249	275	62.5455	7.15698	34.3023	0.798293	51.7172	128	71.0938	5.35165	23.0769	0.384006	13441
GLP1R	2740	M-005515-00	NM_002062	97.6996	361	70.6371	4.88627	15.6863	-0.293275	59.798	148	66.2162	4.79592	14.2857	0.171326	8431
TAAR5	9038	M-005707-02	NM_003967	114.479	423	62.6478	7.79245	34.3396	1.58728	99.3939	246	75.2033	6.88649	30.2703	1.22743	17033
GRM8	2918	M-005623-01	NM_000845	94.9932	351	70.9402	8.07631	38.1526	1.62092	109.495	271	68.2657	5.58919	26.4865	0.508571	15357
RXFP4	339403	M-005525-03	NM_181885	113.667	420	71.6667	4.3588	11.9601	-0.438462	96.5657	239	71.1297	4.50588	16.4706	0.0859293	7590
GRM7	2917	M-005622-00	NM_000844	92.8281	343	69.0962	5.64557	21.9409	0.312151	65.8586	163	51.5337	3.7381	16.6667	-0.29686	9039
F2RL2	2151	M-005491-01	NM_004101	121.516	449	56.5702	5.23228	19.2913	0.0726774	97.3737	241	67.2199	7.87037	37.6543	1.57333	13748
GPR64	10149	M-003812-03	NM_001079860	92.5575	342	66.9591	6.54585	29.6943	0.655925	67.0707	166	62.0482	5.6699	21.3592	0.630431	13891
GPR108	56927	M-005530-01	NM_001080452	87.6861	324	64.8148	3.8	14.7619	-0.89998	40	99	71.7172	1.83099	5.6338	-1.19555	2568
CCR10	2826	M-005554-01	NM_016602	93.6401	346	62.4277	4.6713	12.963	-0.69686	56.5657	140	52.1429	2.31507	6.84932	-1.16518	3118
GPR37	2861	M-003604-01	NM_005302	113.126	418	64.1148	6.83582	32.0896	0.342242	101.414	251	56.9721	7.27273	28.6713	1.00263	13895
CCR2	1231	M-005449-01	NM_000648	96.8877	358	68.7151	5.88618	25.6098	-0.456458	72.3232	179	68.7151	5.0813	17.8862	-0.0626146	6949
HCRTR2	3062	M-005627-01	NM_001526	103.383	382	53.9267	7.19417	33.9806	0.526654	65.0505	161	53.4161	6.04651	29.0698	0.503423	13043
P2RY1	5028	M-005689-00	NM_002563	77.9432	288	66.6667	6.59375	28.125	0.409576	62.6263	155	61.9355	2.91667	8.33333	-0.792439	7803
GRK1	6011	M-004662-01	NM_002929	97.9702	362	54.6961	4.93434	22.7273	-0.35163	63.8384	158	67.0886	4.66981	18.8679	0.108377	7973
LGR4	55366	M-003673-03	NM_018490	95.8051	354	61.2994	5.39631	21.659	-0.0345108	40	99	61.6162	2.63934	11.4754	-0.822983	5990
HTR7	3363	M-005644-02	NM_000872	89.8512	332	74.0964	3.50407	13.0081	-0.960591	65.0505	161	78.2609	1.98413	5.55556	-1.12323	2586
NPY1R	4886	M-005672-00	NM_000909	93.3694	345	53.3333	4.31522	12.5	-0.606478	62.6263	155	56.7742	4.15909	14.7727	-0.15925	6094
RHO	6010	M-005722-00	NM_000539	93.6401	346	55.7803	8.71503	38.8601	1.97693	72.3232	179	63.6872	7.85965	34.2105	1.59247	17659
CCR1	1230	M-005448-02	NM_001295	99.3234	367	61.3079	5.43556	23.5556	0.1039	96.9697	240	65.4167	3.6051	13.3758	-0.321718	8105
HCRTR1	3061	M-005626-01	NM_001525	90.6631	335	71.0448	4.65966	16.8067	-0.62218	77.5758	192	82.8125	4.13208	20.1258	-0.211166	5871
GNAT2	2780	M-010408-01	NM_005272	76.59	283	65.371	9.69189	48.1081	2.43192	37.1717	92	70.6522	6.92308	29.2308	1.09449	17259
CHRM3	1131	M-005464-01	NM_000740	70.0947	259	54.8263	6.51408	27.4648	0.858766	41.6162	103	60.1942	1.25806	4.83871	-1.36794	7992
OXTR	5021	M-005688-02	NM_000916	86.3329	319	65.5172	9.56459	47.3684	2.46296	72.3232	179	72.067	5.37209	17.8295	0.368199	15324
MC3R	4159	M-005659-02	NM_019888	62.2463	230	77.8261	2.52514	6.14525	-1.4822	34.3434	85	76.4706	2.70769	6.15385	-0.771748	2526
GPR119	139760	M-005521-01	NM_178471	71.4479	264	59.0909	7.76282	35.8974	1.51124	57.3737	142	64.7887	6.22826	28.2609	0.790989	16053
CCKBR	887	M-005447-01	NM_176875	90.1218	333	67.5676	5.99556	28.8889	0.503148	71.1111	176	73.8636	5.66154	24.6154	0.529354	13047
GPR84	53831	M-005604-00	NM_020370	40.866	151	58.9404	3.66292	12.3596	-0.983453	29.899	74	75.6757	3.75	14.2857	-0.282464	4722
KISS1R	84634	M-004901-01	NM_032551	93.3694	345	48.1159	7.05422	35.5422	0.944532	79.596	197	55.8376	7.71818	38.1818	1.43345	16338
MTNR1A	4543	M-005669-02	NM_005958	97.9702	362	61.326	7.3018	30.6306	0.793588	107.879	267	70.412	7.58511	39.3617	1.18384	15654
P2RY11	5032	M-005691-03	NM_002566	114.479	423	61.2293	4.54826	16.6023	-0.959159	73.1313	181	69.0608	3.624	8.8	-0.694591	3532
GPR171	29909	M-005625-03	NM_013308	109.066	403	64.7643	6.7931	29.8851	0.0353863	95.3535	236	66.1017	6.28846	25.641	0.444648	10936
GPR39	2863	M-005569-01	NM_001508	64.4114	238	57.1429	4.92647	22.0588	-0.783651	42.8283	106	62.2642	3.0303	13.6364	-0.905358	3418
GPRC5A	9052	M-004576-01	NM_003979	90.6631	335	76.1194	5.1098	17.6471	-0.455811	68.6869	170	64.7059	4.46364	13.6364	-0.131013	6661
GPR124	25960	M-005540-00	NM_032777	92.0162	340	58.2353	4.08586	15.1515	-0.856284	65.4545	162	58.642	4.66316	16.8421	0.0649608	6357
GPR161	23432	M-005720-02	NM_007369	71.7185	265	56.6038	3.00667	12	-1.41404	40.8081	101	71.2871	1.31944	0	-1.46219	1343
SSTR4	6754	M-005730-03	NM_001052	109.878	406	65.5172	3.69925	13.9098	-0.872783	75.9596	188	70.2128	4.37879	21.9697	-0.0772266	5708
SUCNR1	56670	M-004541-02	NM_033050	61.1637	226	68.1416	7.40909	33.7662	1.12684	23.0303	57	61.4035	7.4	37.1429	1.27068	16498
HTR2B	3357	M-005639-03	NM_000867	99.3234	367	68.6649	6.34921	27.7778	0.610929	74.7475	185	51.3514	4.65263	16.8421	0.097126	11745
P2RY10	27334	M-005690-01	NM_198333	72.2598	267	77.1536	5.37864	23.301	0.0485989	56.5657	140	65	4.23077	16.4835	-0.0782622	8758
GRPR	2925	M-005624-01	NM_005314	99.0528	366	69.3989	6.15748	26.7717	0.205097	74.7475	185	73.5135	4.39706	16.1765	-0.131347	9221
BDKRB1	623	M-005435-01	NM_000710	71.4479	264	82.9545	4.79452	17.3516	-0.37117	59.798	148	72.2973	2.90654	10.2804	-0.768118	4904
FZD2	2535	M-005501-01	NM_001466	93.0988	344	71.5116	7.20325	34.5528	1.227	49.2929	122	66.3934	8.30864	40.7407	1.79035	17189
ADCYAP1R1	117	M-005413-01	NM_001118	92.8281	343	68.5131	5.44681	23.4043	0.102418	74.3434	184	69.5652	3.69531	13.2812	-0.432914	7701
EDNRA	1909	M-005485-01	NM_001957	99.3234	367	63.2153	3.59483	10.3448	-0.89796	100.202	248	65.7258	2.69325	3.68098	-0.818697	3325
MRGPRD	116512	M-005663-02	NM_198923	99.594	368	73.3696	4.13704	14.4444	-0.570011	69.0909	171	79.5322	5.5	19.8529	0.420197	8435
GPR22	2845	M-005557-02	NM_005295	97.1583	359	68.8022	6.36842	29.1498	0.691822	103.03	255	61.5686	7.78344	37.5796	1.45161	15786
ADRB1	153	M-005425-02	NM_000684	103.112	381	70.8661	8.35185	40.3704	1.65533	65.4545	162	67.9012	8.90909	48.1818	2.0177	17726
CXCR5	643	M-005437-02	NM_001716	98.5115	364	67.5824	5.05691	18.6992	-0.212276	77.5758	192	69.2708	5.58647	24.812	0.425942	9775
OPN4	94233	M-005682-01	NM_033282	84.4384	312	82.3718	6.85214	30.7393	0.515335	74.7475	185	81.6216	6.88742	28.4768	0.826914	14068
PTAFR	5724	M-005709-00	NM_000952	128.011	473	51.1628	5.5124	22.314	-0.434838	90.9091	225	52	4.19658	16.2393	-0.475222	5533
TBXA2R	6915	M-005740-03	NM_201636	86.6035	320	58.125	5.02151	23.1183	-1.14491	49.2929	122	66.3934	2.34568	9.87654	-1.3954	1817
NMUR2	56923	M-005671-00	NM_020167	60.0812	222	44.1441	9.28571	42.8571	1.51636	44.4444	110	56.3636	3.64516	16.129	-0.677709	10797
MRGPRX1	259249	M-005665-02	NM_147199	97.9702	362	62.4309	6.95133	32.3009	0.41496	64.6465	160	64.375	9.3301	47.5728	2.02549	15415
CYSLTR2	57105	M-005476-01	NM_020377	92.2869	341	70.088	6.02929	25.1046	0.0723369	56.9697	141	62.4113	6.05682	27.2727	0.645934	11741
GPR158	57512	M-026468-01	NM_020752	69.2828	256	65.625	2.27381	4.7619	-2.00467	43.2323	107	63.5514	1.38235	1.47059	-1.48495	825
PTGER2	5732	M-005712-00	NM_000956	93.3694	345	56.2319	4.00515	11.3402	-0.873739	61.0101	151	66.8874	4.90099	16.8317	0.108387	6489
TPRA1	131601	M-005746-02	NM_016372	89.3099	330	46.9697	5.43871	21.9355	-0.166306	70.7071	175	57.7143	6.9505	30.6931	1.01545	11796
OXGR1	27199	M-005600-03	NM_080818	72.2598	267	55.0562	6.02041	28.5714	0.249668	67.4747	167	75.4491	6.3254	28.5714	0.804723	12987
AGTR1	185	M-005428-02	NM_032049	104.195	385	68.8312	6.54717	32.4528	0.53733	86.0606	213	71.3615	5.40132	21.0526	0.40149	12679
VN1R1	57191	M-013177-00	NM_020633	71.1773	263	53.9924	5.9507	26.7606	-0.086895	33.9394	84	41.6667	3.14286	17.1429	-0.751646	5985
TACR2	6865	M-005734-01	NM_001057	103.383	382	63.8743	8.71721	40.9836	1.68102	77.5758	192	66.6667	7.57031	38.2812	1.29643	17203
GPR56	9289	M-004552-00	NM_005682	109.066	403	61.5385	8.29839	38.7097	1.67406	73.1313	181	77.9006	7.12766	34.0426	1.20327	17082
PTGFR	5737	M-005715-01	NM_000959	93.3694	345	62.3188	3.31628	9.30233	-1.28164	84.0404	208	60.5769	1.88889	5.55556	-1.30374	1721
LGR5	8549	M-005577-01	NM_003667	114.479	423	59.1017	7.648	34	1.2283	100.606	249	63.0522	9.38217	50.3185	2.16461	17343
FPR1	2357	M-003667-00	NM_002029	118.268	437	66.8192	6.35616	26.3699	0.515116	95.7576	237	70.4641	8.83832	41.3174	1.88342	15647
AGTR2	186	M-005429-02	NM_000686	68.2003	252	69.0476	7.77586	36.7816	1.31618	43.6364	108	82.4074	8.25843	40.4494	1.61581	17183
S1PR1	1901	M-003655-02	NM_001400	94.1813	348	69.5402	6.32231	26.0331	0.328608	78.7879	195	68.7179	5.89552	29.8507	0.599214	12653
GPR176	11245	M-005522-01	NM_007223	97.1583	359	53.7604	7.42487	36.2694	0.957339	77.9798	193	73.5751	7.3662	35.9155	1.18207	16005
GPR75	10936	M-005596-00	NM_006794	83.8972	310	56.7742	3.97159	12.5	-1.29448	74.3434	184	55.9783	3.12621	9.70874	-0.930753	2399
GPR37L1	9283	M-005490-02	NM_004767	96.6171	357	61.3445	6.57534	26.484	-0.00604443	65.0505	161	67.7019	5.10092	21.1009	-0.116243	8371
CCR5	1234	M-004855-03	NM_001100168	79.8376	295	68.4746	6.59901	29.703	-0.311825	76.3636	189	69.3122	7.1374	36.6412	0.749246	10511
GPR52	9293	M-005580-01	NM_005684	94.1813	348	68.6782	2.56904	7.11297	-2.35893	66.6667	165	67.2727	0.963964	0.900901	-1.92336	306
CALCRL	10203	M-004350-01	NM_005795	89.3099	330	71.2121	6.15745	27.6596	-0.0981225	97.3737	241	56.8465	5.34307	19.708	0.187416	9333
NPFFR1	64106	M-005687-01	NM_022146	76.3194	282	70.922	1.35	3.5	-2.64638	54.9495	136	68.3824	0.397849	1.07527	-1.95066	219
F2RL1	2150	M-005095-01	NM_005242	98.5115	364	68.1319	5.76613	22.5806	-0.0845984	69.899	173	72.8324	6.73016	30.9524	0.911978	11906
GPR128	84873	M-005543-02	NM_032787	55.4804	205	72.1951	2.54054	7.43243	-1.76758	43.6364	108	65.7407	1.22535	4.22535	-1.58841	871
GPR183	1880	M-005482-02	NM_004951	95.5345	353	69.6884	7.28455	34.5528	0.819109	71.9192	178	71.3483	7.81102	41.7323	1.3766	16020
TAAR1	134864	M-005736-01	NM_138327	84.1678	311	63.6656	5.53535	21.2121	-0.0881024	77.5758	192	63.0208	4.47934	17.3554	-0.0620409	8272
GPR152	390212	M-031997-00	NM_206997	86.6035	320	56.5625	4.41436	14.9171	-0.735824	42.0202	104	54.8077	1.61404	7.01754	-1.34596	2743
OXER1	165140	M-005741-01	NM_148962	100.947	373	66.4879	5.96774	24.5968	-0.139642	81.2121	201	67.6617	5.94853	27.2059	0.491971	10384
LTB4R	1241	M-005653-01	NM_181657	53.8566	199	74.8744	6.65772	33.557	0.449486	27.8788	69	72.4638	2.38	6	-1.08755	7308
ADRB3	155	M-005427-00	NM_000025	66.3058	245	68.5714	2.60714	6.54762	-1.61912	32.3232	80	61.25	1.61224	2.04082	-1.3282	1318
GPR116	221395	M-005537-03	NM_015234	72.5304	268	64.1791	5.90698	23.8372	0.126613	42.8283	106	64.1509	4.23529	10.2941	-0.268485	8394
CCR7	1236	M-005454-02	NM_001838	113.667	420	72.619	5.66557	25.2459	0.0405155	69.4949	172	69.7674	7	37.5	1.05463	12743
GPR35	2859	M-005567-00	NM_005301	55.751	206	64.5631	1.82707	7.5188	-2.11835	25.4545	63	66.6667	0.97619	2.38095	-1.7127	551
ADRA1B	147	M-005420-02	NM_000679	113.396	419	57.0406	6.71548	31.3808	0.651808	43.2323	107	56.0748	8.96667	41.6667	1.90787	16077
GPR31	2853	M-005564-01	NM_005299	92.2869	341	67.1554	5.72489	24.4541	-0.0729512	45.6566	113	67.2566	6.36842	30.2632	0.784507	11583
ADRA2C	152	M-005424-02	NM_000683	83.8972	310	73.871	9.05677	43.6681	1.8213	59.798	148	72.2973	10.6168	48.5981	2.62755	17914
LHCGR	3973	M-003681-02	NM_000233	85.521	316	64.557	4.71078	14.7059	-0.937283	39.1919	97	48.4536	4.76596	14.8936	-0.216091	5075
GIPR	2696	M-005514-00	NM_000164	101.759	376	63.0319	8.83966	41.3502	1.21693	73.5354	182	59.8901	7.14679	33.0275	0.78267	15627
HTR6	3362	M-005643-00	NM_000871	71.9892	266	63.9098	9.58824	46.4706	1.10848	44.0404	109	69.7248	8.61842	39.4737	1.34859	16570
TSHR	7253	M-005748-01	NM_001018036	87.1448	322	62.4224	8.34328	40.2985	0.642349	95.7576	237	71.73	7.71765	37.6471	1.06807	15048
APLNR	187	M-005430-02	NM_005161	77.1313	285	63.1579	6.58889	26.1111	-0.129805	83.2323	206	56.7961	5.80342	22.2222	0.323708	9720
MRGPRG	386746	M-180633-00	XM_001126608	71.1773	263	54.7529	6.22222	29.8611	-0.15716	75.1515	186	56.4516	5.71429	25.7143	0.388726	9857
GPR83	10888	M-005603-00	NM_016540	87.4154	323	61.9195	6.52	28.5	0.0667527	101.01	250	62	5.57419	21.2903	0.314985	10554
MC4R	4160	M-005660-01	NM_005912	73.0717	270	46.2963	6.84	31.2	0.396505	60.6061	150	48	2.95833	6.94444	-0.874761	7553
LTB4R2	56413	M-005654-02	NM_019839	66.3058	245	64.898	5.68553	24.5283	-0.36521	63.0303	156	62.1795	3.87629	12.3711	-0.481056	5744
RRH	10692	M-005723-02	NM_006583	97.6996	361	55.1247	7.65829	34.1709	0.84043	55.7576	138	60.8696	8.25	39.2857	1.57606	16287
GPR141	353345	M-005545-00	NM_181791	82.544	305	61.3115	9.44385	42.7807	1.84268	61.0101	151	63.5762	4.05208	12.5	-0.312435	12312
FFAR2	2867	M-005574-00	NM_005306	99.3234	367	63.7602	9.52564	46.5812	1.60348	87.6768	217	63.5945	7.44928	34.058	1.10027	16852
GPR123	84435	M-005539-01	NM_001083909	88.7686	328	52.1341	2.39181	4.09357	-2.24875	80.8081	200	47.5	2.97895	7.36842	-0.888376	1672
ADRA2B	151	M-005423-02	NM_000682	104.736	387	59.9483	9.49138	50	2.01227	70.7071	175	68.5714	8.18333	43.3333	1.58039	17670
CHRM4	1132	M-005465-02	NM_000741	95.8051	354	55.0847	7.65641	34.8718	0.843118	62.6263	155	65.8065	6.30392	27.451	0.597444	14299
TAAR8	83551	M-005527-01	NM_053278	96.3464	356	58.9888	8.64286	42.8571	1.45404	67.8788	168	64.2857	8.63889	38.8889	1.72559	17409
S1PR3	1903	M-005208-02	NM_005226	63.5995	235	56.5957	3.52632	9.77444	-1.43033	44.4444	110	49.0909	1.46296	1.85185	-1.56442	1196
OMG	4974	M-010106-01	NM_002544	69.5535	257	51.3619	6.24242	22.7273	0.106666	54.1414	134	40.2985	3.53704	14.8148	-0.627987	7135
GPR62	118442	M-005586-01	NM_080865	77.4019	286	59.0909	7.04142	30.1775	0.397805	54.5455	135	60.7407	5.46341	28.0488	0.301367	11829
GABBR1	2550	M-005509-01	NM_021903	103.383	382	56.2827	5.53488	21.8605	-0.454574	104.242	258	64.3411	6.91566	31.9277	0.87586	10386
GPR113	165082	M-005534-02	NM_153835	74.9662	277	66.065	3.55738	12.0219	-1.86864	58.9899	146	63.0137	3.28261	10.8696	-0.96161	1741
MRGPRX2	117194	M-005666-02	NM_054030	71.9892	266	56.015	4.9396	18.7919	-1.27363	58.5859	145	71.0345	1.57282	4.85437	-1.81867	1153
P2RY2	5029	M-003688-03	NM_002564	86.6035	320	63.125	7.42574	33.1683	-0.358935	76.7677	190	69.4737	7.34091	30.303	0.808668	10513
FZD6	8323	M-005505-01	NM_003506	86.6035	320	56.25	7.78333	35	0.0846581	87.6768	217	64.5161	6.63571	35	0.616881	11707
NPR2	4882	M-005355-02	NM_003995	84.7091	313	53.3546	10.8144	54.491	2.02906	87.2727	216	65.7407	9.14789	46.4789	1.88067	17867
RXFP2	122042	M-005615-01	NM_130806	67.9296	251	55.7769	9.75714	45	1.60969	43.6364	108	52.7778	7.15789	31.5789	1.08331	16823
EMR1	2015	M-005487-01	NM_001974	76.3194	282	65.9574	10.9301	58.6022	2.33043	46.0606	114	53.5088	5.37705	19.6721	0.2652	14937
GPR135	64582	M-005645-04	NM_022571	75.5074	279	64.1577	6.83799	35.1955	0.155541	80	198	62.1212	5.34959	25.2033	0.249754	10719
GPR50	9248	M-005578-01	NM_004224	71.4479	264	53.4091	6.05674	26.2411	-0.39431	46.4646	115	41.7391	4.47917	18.75	-0.167888	6717
FPR2	2358	M-005140-01	NM_001005738	87.1448	322	53.7267	5.80347	23.6994	-0.452324	91.7172	227	56.8282	5.68217	24.031	0.450752	8950
FZD9	8326	M-005506-03	NM_003508	59.2693	219	64.8402	3.98592	16.1972	-1.49547	40	99	65.6566	2.70769	7.69231	-0.882698	2231
FZD1	8321	M-005499-01	NM_003505	88.7686	328	67.6829	9.18018	46.8468	1.16755	78.3838	194	79.3814	6.0974	28.5714	0.526608	14790
EMR4P	326342	M-031217-01	NM_001080498	77.9432	288	75.6944	6.75688	30.7339	-0.0106457	75.5556	187	73.262	5.13869	24.0876	0.131102	9429
GPR133	283383	M-027093-00	NM_198827	99.8647	369	65.5827	6.19421	28.0992	-0.09926	86.4646	214	56.0748	4.55	14.1667	-0.0283125	8366
HTR2A	3356	M-005638-02	NM_000621	96.8877	358	50	8.97207	45.8101	1.35016	90.5051	224	52.6786	8.69492	44.9153	1.72184	17298
GPR61	83873	M-005585-02	NM_031936	95.8051	354	62.4294	5.48416	25.7919	-0.57889	74.7475	185	58.3784	5.06481	25	0.143775	7404
NTSR2	23620	M-005676-01	NM_012344	52.774	195	48.7179	6.06316	24.2105	-0.230058	20.6061	51	33.3333	0.470588	0	-1.97498	3620
PTGDR	5729	M-005710-00	NM_000953	95.2639	352	56.8182	6.73	31	0.143627	103.838	257	39.2996	5.9604	25.7426	0.51109	11638
GPR32	2854	M-005565-01	NM_001506	62.2463	230	40	5.19565	20.6522	-0.889808	52.9293	131	33.5878	0.454545	2.27273	-1.93138	1743
GPR146	115330	M-005549-01	NM_138445	86.6035	320	61.5625	4.60406	18.2741	-1.2228	58.5859	145	66.2069	3.40625	11.4583	-0.676622	3105
GPR110	266977	M-005531-03	NM_025048	85.7916	317	68.7697	9.66972	48.6239	1.36135	73.9394	183	73.224	8.06716	38.806	1.24869	16810
HTR4	3360	M-005641-01	NM_001040171	69.8241	258	61.2403	2.62658	6.96203	-2.82649	46.0606	114	65.7895	1.64	2.66667	-1.74853	329
ADRA1D	146	M-005421-01	NM_000678	95.0777	367	66.2125	7.78601	36.6255	0.258154	99.802	252	75.7937	8.34555	41.8848	0.984057	13499
CNR2	1269	M-005469-01	NM_001841	74.3523	287	54.007	8.31613	43.2258	0.799688	66.1386	167	73.6527	4.52033	21.1382	-0.623214	9544
ADRB2	154	M-005426-02	NM_000024	65.0259	251	75.2988	5.49206	21.6931	-0.579689	51.8812	131	70.9924	2.84946	7.52688	-1.25717	3260
MRGPRX4	117196	M-005668-03	NM_054032	56.7358	219	63.4703	2.30935	4.31655	-2.20563	73.6634	186	71.5054	3.84962	17.2932	-0.697964	2147
TAAR2	9287	M-005583-02	NM_014626	95.8549	370	65.1351	7.86722	39.0041	1.00429	82.7723	209	61.7225	6.35659	34.1085	0.429203	14104
OPN3	23596	M-005681-02	NM_014322	82.9016	320	57.5	6.91304	26.6304	0.610723	92.2772	233	61.8026	2.86806	9.02778	-1.15645	7657
GPR156	165829	M-005508-00	NM_153002	64.7668	250	62	5.33548	21.9355	-0.39117	42.7723	108	54.6296	2.23729	5.08475	-1.46537	3538
F2RL3	9002	M-005492-02	NM_003950	92.228	356	58.427	8.03365	39.9038	1.22627	55.8416	141	57.4468	9.95062	51.8519	2.10685	17321
GLP2R	9340	M-005516-01	NM_004246	81.8653	316	62.3418	9.41117	50.2538	1.99688	56.2376	142	54.9296	9.5	51.2821	1.91842	17870
LPAR6	10161	M-004603-02	NM_005767	85.7513	331	61.6314	10.3824	53.9216	2.26256	103.366	261	54.023	9.35461	48.9362	1.72393	17857
EPHA5	2044	M-005315-03	NM_182472	93.0052	359	64.0669	7.99565	34.3478	1.10515	89.505	226	71.6814	8.67901	39.5062	1.45687	16708
MYLK3	91807	M-005342-04	NM_182493	76.943	297	63.2997	3.85106	14.8936	-1.01683	56.6337	143	55.2448	3.73418	18.9873	-0.678824	3455
PSKH1	5681	M-005365-01	NM_006742	86.7876	335	59.1045	5.72727	24.7475	-0.0792465	67.7228	171	59.6491	3.9902	12.7451	-0.692976	6190
AURKC	6795	M-019573-04	NM_001015879	76.943	297	55.2189	7.70732	35.9756	1.09571	51.8812	131	39.6947	9.73077	44.2308	1.98022	17101
PRKCE	5581	M-004653-02	NM_005400	77.4611	299	67.893	5.47291	25.1232	-0.152551	68.1188	172	66.8605	4.93043	20.8696	-0.232045	7376
AK1	203	M-006811-03	NM_000476	71.7617	277	67.148	5.77419	29.0323	0.0136185	52.6733	133	63.1579	4.04762	19.0476	-0.637085	6787
TRPM6	140803	M-005048-01	NM_017662	83.6788	323	59.7523	9.20725	47.6684	1.80004	64.1584	162	69.1358	8.50893	34.8214	1.44231	17453
CLK1	1195	M-004800-01	NM_004071	90.4145	349	66.4756	8.13793	42.2414	1.19586	62.9703	159	75.4717	9.28333	46.6667	1.70928	17087
PAPSS2	9060	M-006760-02	NM_004670	98.9637	382	64.6597	5.95547	25.1012	-0.334558	55.8416	141	63.8298	4.94444	18.8889	-0.448411	5935
RPS6KB2	6199	M-004671-01	NM_003952	111.14	429	60.373	8.64093	40.9266	1.00026	66.1386	167	65.2695	9.18349	46.789	1.39338	16424
BAI1	575	M-005433-01	NM_001702	82.9016	320	61.875	8.51515	39.3939	0.927072	91.0891	230	77.3913	8.64045	43.8202	1.14249	15878
FSHR	2492	M-005497-02	NM_181446	78.2383	302	63.245	5.15183	19.8953	-0.741593	66.5347	168	75	5.74603	23.8095	-0.0424914	6185
OPRM1	4988	M-005686-02	NM_001008504	47.1503	182	46.1538	1.64286	2.38095	-2.50977	49.1089	124	49.1935	1.72131	0	-1.74434	408
MC5R	4161	M-005661-00	NM_005913	87.8238	339	64.8968	8.63636	44.5455	1.64104	52.6733	133	75.9398	6.39604	32.6733	0.481933	15289
NPFFR2	10886	M-005595-00	NM_004885	86.5285	334	74.5509	6.71486	32.1285	0.605126	85.1485	215	61.3953	6.2803	24.2424	0.419241	12971
DARC	2532	M-005498-02	NM_002036	88.8601	343	52.7697	9.00552	44.1989	2.05357	41.5842	105	39.0476	5.36585	26.8293	0.00138612	13728
FZD3	7976	M-005502-01	NM_017412	100	386	59.0674	6.51316	28.9474	0.532366	80	202	56.4356	6.21053	32.4561	0.361845	12518
LPAR1	1902	M-003656-02	NM_001401	89.8964	347	70.317	5.45492	19.6721	0.0173925	97.8218	247	75.3036	4.58602	18.8172	-0.302289	7818
SMO	6608	M-005726-01	NM_005631	93.2642	360	68.8889	7.22984	33.0645	1.0136	57.8218	146	64.3836	9.02128	45.7447	1.72588	16771
GPR143	4935	M-005677-01	NM_000273	85.7513	331	66.1631	6.88584	31.0502	0.532696	63.7624	161	72.0497	5.25	22.4138	-0.113583	10575
PFTK1	5218	M-004837-01	NM_012395	59.3264	229	60.6987	6.78417	33.0935	0.672426	26.5347	67	56.7164	6.10526	21.0526	0.313871	12764
NME5	8382	M-006754-00	NM_003551	94.3005	364	68.6813	6.448	25.6	0.712386	81.5842	206	61.6505	5.03937	21.2598	-0.0620411	11353
SRC	6714	M-003175-03	NM_005417	84.456	326	68.4049	5.66368	23.3184	0.139655	59.802	151	66.2252	7.78	39	1.05102	13218
NEK4	6787	M-003519-02	NM_003157	94.3005	364	80.4945	6.23549	24.2321	0.5152	75.6436	191	65.445	6.68	33.6	0.620802	13399
CSNK1G1	53944	M-004666-02	NM_022048	77.7202	300	68.6667	4.54854	14.0777	-0.422284	66.5347	168	60.119	4.59406	20.7921	-0.360003	5919
RIOK1	83732	M-005368-01	NM_031480	77.9793	301	64.4518	3.94845	14.9485	-0.767801	51.0891	129	68.9922	4.08989	17.9775	-0.59326	4280
AKT1	207	M-003000-03	NM_001014431	88.342	341	73.0205	6.26908	25.7028	0.387124	104.554	264	73.4848	6.6134	29.8969	0.607001	12883
SNRK	54861	M-004322-05	NM_001100594	95.5959	369	49.3225	5.46154	24.1758	-0.0684536	64.1584	162	51.8519	3.33333	11.9048	-0.965447	5598
BRSK1	84446	M-004619-02	NM_032430	91.9689	355	63.662	5.0531	17.2566	-0.591805	98.6139	249	62.6506	6.77564	32.6923	0.407008	8326
PDK2	5164	M-005020-00	NM_002611	86.7876	335	54.6269	6.34426	25.6831	-0.0484851	59.0099	149	62.4161	3.95699	22.5806	-0.953115	5689
GPR42	2866	M-005573-00	NM_005305	62.9534	243	62.1399	9.33775	49.6689	1.66419	81.5842	206	72.8155	7.06	35.3333	0.420094	15071
VN1R4	317703	M-017651-01	NM_173857	84.715	327	65.4434	5.78972	22.4299	-0.109327	73.6634	186	75.8065	5.46099	24.1135	-0.177195	7741
ELTD1	64123	M-021612-02	NM_022159	111.917	432	59.4907	5.84436	26.4591	0.145457	71.2871	180	61.6667	7.13514	33.3333	0.7064	12306
HTR1A	3350	M-005633-01	NM_000524	77.7202	300	81	3.22222	10.6996	-1.16226	55.4455	140	75.7143	1.59434	5.66038	-1.70187	1429
PRLHR	2834	M-005524-01	NM_004248	105.44	407	61.9165	4.6746	16.6667	-0.282916	67.3267	170	53.5294	4.74725	19.7802	-0.281656	6705
BRS3	680	M-005438-02	NM_001727	88.8601	343	66.7638	5.51528	22.7074	0.342412	66.5347	168	68.4524	3.75652	16.5217	-0.734118	7730
GPR55	9290	M-005581-02	NM_005683	104.663	404	65.8416	6.67293	27.8195	0.893221	70.099	177	67.7966	7.01667	35	0.722184	14839
GPR20	2843	M-005555-02	NM_005293	110.622	427	62.7635	6.12313	26.4925	0.666876	82.3762	208	51.9231	6.21296	25	0.430428	13233
EMR3	84658	M-005489-02	NM_032571	82.6425	319	55.7994	6.32022	28.6517	0.767392	89.1089	225	55.1111	6.01613	27.4194	0.35713	13243
P2RY14	9934	M-005528-02	NM_014879	82.1244	317	69.7161	5.63801	23.5294	0.0944893	29.3069	74	70.2703	7.38462	30.7692	0.849454	12480
MYLK2	85366	M-005352-02	NM_033118	77.4611	299	74.5819	9.69507	46.6368	2.59502	29.703	75	80	9.36667	46.6667	1.78811	17937
NEK11	79858	M-004865-02	NM_145910	88.8601	343	68.5131	5.00851	18.2979	0.165383	38.0198	96	63.5417	3.96721	21.3115	-0.553841	7588
TAOK1	57551	M-004846-03	NM_020791	93.7824	362	57.1823	4.60386	18.8406	-0.191816	66.5347	168	52.381	4.53409	20.4545	-0.426964	6558
SIK1	150094	M-003959-05	NM_173354	104.663	404	63.1188	7.67059	35.2941	1.60002	90.6931	229	57.2052	7.96183	37.4046	1.19695	17002
TWF1	5756	M-003168-03	NM_002822	109.845	424	65.566	5.43885	19.7842	0.353274	101.386	256	61.7188	7.31013	34.1772	0.866825	13582
LATS1	9113	M-004632-00	NM_004690	74.0933	286	65.035	6.03226	25.8065	0.685273	50.6931	128	48.4375	5.24194	20.9677	-0.0759912	11254
PFKP	5214	M-010253-01	NM_002627	62.1762	240	70	3.19048	13.6905	-1.09036	42.3762	107	57.0093	2.72131	13.1148	-1.16414	2243
PRKG1	5592	M-004658-04	NM_006258	84.715	327	59.0214	4.02591	16.5803	-0.613266	68.1188	172	65.1163	5.17857	23.2143	-0.133694	6171
RIOK2	55781	M-005002-00	NM_018343	95.0777	367	68.1199	6.46	31.2	0.47701	67.7228	171	54.386	6.86022	36.5591	0.439989	12606
MTOR	2475	M-003008-03	NM_004958	107.772	416	38.2212	7.32704	38.9937	0.779568	97.0297	245	47.3469	7.57759	40.5172	0.684077	14422
GPR78	27201	M-005598-01	NM_080819	52.5907	203	61.0837	5.20968	21.7742	-0.278051	76.8317	194	69.5876	8.28148	38.5185	1.15043	11635
LPAR3	23566	M-004895-00	NM_012152	66.3212	256	56.25	2.63194	9.72222	-1.50076	53.4653	135	62.963	1.47059	5.88235	-1.81137	907
FFAR1	2864	M-005571-01	NM_005303	68.1347	263	71.8631	2.77249	10.0529	-1.19721	51.8812	131	61.8321	2.58025	11.1111	-1.18387	2020
GPR107	57720	M-005529-02	NM_020960	87.8238	339	64.6018	5.73059	23.7443	0.662817	95.4455	241	65.9751	5.77358	28.9308	0.370331	12978
TAAR9	134860	M-005737-03	NM_175057	99.4819	384	65.625	5.65079	19.8413	0.672389	86.3366	218	69.2661	8.81457	45.0331	1.73977	16017
GRM3	2913	M-005618-01	NM_000840	107.254	414	67.3913	5.27599	17.9211	0.607718	105.743	267	60.2996	8.08075	38.5093	1.40386	15499
GPR77	27202	M-005597-01	NM_018485	72.2798	279	61.2903	2.92982	10.5263	-0.83049	60.5941	153	62.0915	1.68421	6.31579	-1.52085	2279
OPN1SW	611	M-005680-00	NM_001708	57.513	222	76.5766	2.67647	10	-0.888551	36.0396	91	64.8352	1.23729	5.08475	-1.65074	1961
AVPR1A	552	M-003631-01	NM_000706	72.0207	278	81.6547	5.50661	23.348	0.706672	46.3366	117	70.0855	6.82927	26.8293	0.902211	14860
GPBAR1	151306	M-005519-02	NM_170699	82.9016	320	70.625	6.73451	30.0885	1.11809	53.0693	134	62.6866	4.32143	13.0952	-0.364063	11202
PDGFRL	5157	M-010529-00	NM_006207	91.1917	352	61.9318	5.39908	22.0183	0.557453	98.6139	249	56.2249	4.62857	18.5714	-0.185278	10394
AK7	122481	M-007257-01	NM_152327	101.813	393	60.5598	5.31513	19.7479	0.740588	70.099	177	44.0678	5.24359	20.5128	0.2014	12574
EPHA10	284656	M-005325-01	NM_173641	73.8342	285	69.8246	3.8191	14.5729	-0.236159	55.4455	140	75.7143	3.71698	16.9811	-0.621488	5784
STK17B	9262	M-004051-01	NM_004226	89.1192	344	59.3023	3.60294	10.2941	-0.307924	69.703	176	44.3182	4.16667	16.6667	-0.348647	6372
GOLGA5	9950	M-010633-01	NM_005113	100	386	66.3212	4.61719	17.1875	0.287987	82.3762	208	64.9038	5.77778	29.6296	0.347814	11579
STK24	8428	M-004872-03	NM_003576	85.7513	331	56.4955	4.3262	17.1123	0.117941	67.7228	171	50.2924	4.59302	17.4419	-0.194208	8630
DGKB	1607	M-006712-01	NM_004080	93.0052	359	67.1309	5.48963	21.9917	0.615956	76.0396	192	64.5833	6.67742	31.4516	0.806835	14341
STK25	10494	M-004873-01	NM_006374	94.0415	363	61.708	5.43304	24.1071	0.58667	81.5842	206	58.7379	8.36364	41.3223	1.48747	15531
CDC7	8317	M-003234-02	NM_003503	96.6321	373	70.2413	4.82061	20.229	-0.0524775	80.7921	204	56.8627	6.13793	27.5862	0.288485	9920
CAMK2G	818	M-004536-01	NM_001222	108.29	418	55.5024	6.27586	24.1379	0.58399	63.3663	160	53.75	8.96512	52.3256	1.48975	15526
MRGPRE	116534	M-005664-03	NM_001039165	80.829	312	54.8077	4.23392	10.5263	-0.857041	88.3168	223	57.3991	5.49219	23.4375	-0.112669	5630
GPR142	350383	M-005546-01	NM_181790	25.6477	99	61.6162	3.01639	9.83607	-1.3076	11.8812	30	56.6667	1.70588	0	-1.70228	1197
BDKRB2	624	M-005436-00	NM_000623	96.3731	372	63.7097	7.16456	32.9114	1.27097	78.8119	199	61.809	8.31707	43.0894	1.42113	16938
OR1A1	8383	M-008911-01	NM_014565	78.2383	302	54.6358	3.53939	9.09091	-0.606145	53.4653	135	68.1481	4.5	18.4783	-0.205127	5931
PTH2R	5746	M-005718-01	NM_005048	104.145	402	61.194	4.63415	16.2602	0.0701877	83.5644	211	71.09	5.96	29.3333	0.447056	11113
OPRK1	4986	M-005684-02	NM_000912	14.5078	56	66.0714	1.05405	0	-1.81403	11.0891	28	53.5714	2.13333	6.66667	-1.292	1173
PVR	5817	M-015323-00	NM_006505	99.2228	383	59.7911	5.86026	23.5808	0.80796	53.0693	134	50.7463	5.94118	26.4706	0.412776	13547
CCR4	1233	M-005451-01	NM_005508	98.7047	381	67.7165	6.52713	28.2946	1.27228	72.8713	184	53.2609	8.61224	42.8571	1.69744	17193
MCHR1	2847	M-005559-02	NM_005297	97.9275	378	67.9894	3.86381	12.0623	-0.250975	81.9802	207	61.8357	1.91406	7.03125	-1.32536	4240
HTR3A	3359	M-006204-00	NM_000869	94.3005	364	64.2857	6.29487	27.3504	0.843442	50.297	127	49.6063	3	9.52381	-0.961227	8712
UCKL1	54963	M-006792-01	NM_017859	104.922	405	66.9136	8.32103	38.7454	2.19108	94.6535	239	65.6904	7.44586	31.2102	1.0952	17186
MAP3K9	4293	M-003585-03	NM_033141	52.3316	202	60.8911	3.39837	13.8211	-0.372577	25.7426	65	44.6154	4.7931	20.6897	-0.000637343	7446
GUCY2D	3000	M-005329-02	NM_000180	56.7358	219	71.2329	4.26282	14.7436	-0.00934729	34.4554	87	71.2644	4.51613	19.3548	-0.256596	7836
CAMKK2	10645	M-004842-02	NM_172215	104.922	405	62.716	5.37795	19.2913	0.674622	83.5644	211	45.9716	4.59794	17.5258	-0.150652	10906
CAMK2N1	55450	M-017896-01	NM_018584	46.3731	179	88.2682	2.03165	4.43038	-1.20483	26.9307	68	85.2941	0.913793	0	-1.85652	1219
KIT	3815	M-003150-02	NM_001093772	93.0052	359	46.5181	3.58084	9.58084	-0.33026	72.8713	184	43.4783	5.7125	27.5	0.31601	8844
PKN1	5585	M-004175-02	NM_002741	101.813	393	65.1399	2.82031	5.46875	-0.924419	99.0099	250	58.4	6.07534	29.4521	0.536025	7892
RIPK2	8767	M-003602-02	NM_003821	98.9637	382	54.9738	3.89524	14.7619	-0.311374	94.2574	238	61.7647	7.19048	40.8163	0.957577	11115
CKMT1B	1159	M-006708-01	NM_020990	63.4715	245	66.1224	2.47531	6.17284	-1.40892	65.3465	165	67.8788	4.17857	16.9643	-0.598093	3054
MKNK2	2872	M-004908-02	NM_017572	105.44	407	54.7912	4.9148	14.7982	-0.213727	78.8119	199	53.7688	4.90654	18.6916	-0.349196	6737
RXFP3	51289	M-004774-02	NM_016568	64.5078	249	54.6185	8.02206	38.9706	1.40138	30.495	77	63.6364	10.102	48.9796	2.03946	17519
ADRA2A	150	M-005422-01	NM_000681	110.104	425	63.2941	5.54647	18.2156	0.236652	81.9802	207	71.0145	9.14966	45.5782	1.73553	14591
CYSLTR1	10800	M-005475-02	NM_006639	102.85	397	65.4912	4.36154	14.6154	-0.212233	80.396	203	72.4138	8.5034	42.8571	1.56641	12526
CMKLR1	1240	M-005467-00	NM_004072	84.456	326	73.0061	4.57563	19.7479	0.0900934	36.0396	91	64.8352	4.35593	20.339	-0.209742	8441
SSTR5	6755	M-005731-03	NM_001053	57.513	222	88.2883	1.43367	3.06122	-1.63864	24.5545	62	75.8065	1.78723	6.38298	-1.38529	1208
GPR109B	8843	M-005628-02	NM_006018	93.7824	362	68.232	6.22267	26.7206	1.22804	84.3564	213	58.216	7.76613	36.2903	1.32421	16748
GPR182	11318	M-005414-00	NM_007264	90.4145	349	46.7049	3.35583	15.9509	-0.505742	61.7822	156	52.5641	3.73171	17.0732	-0.528864	5184
NPY	4852	M-017695-02	NM_000905	91.1917	352	66.7614	5.22979	19.1489	0.643813	73.6634	186	62.3656	4.46552	20.6897	-0.123085	10908
XPR1	9213	M-005752-00	NM_004736	100.777	389	62.7249	4.09426	13.5246	-0.0121599	97.0297	245	58.3673	5.25874	25.1748	0.252783	9942
PTGIR	5739	M-005716-01	NM_000960	50	193	81.8653	5.01899	16.4557	0.227153	12.6733	32	81.25	2.69231	7.69231	-1.04007	6613
TNNI3K	51086	M-005013-01	NM_015978	95.8549	370	70.5405	3.7318	11.8774	-0.3061	91.4851	231	76.1905	3.53409	13.6364	-0.618735	5537
CDK15	65061	M-004685-01	NM_139158	83.6788	323	83.2817	4.5316	16.7286	0.378719	76.8317	194	79.3814	5.12338	17.5325	0.209945	11420
HCK	3055	M-003141-03	NM_002110	106.995	413	60.2906	5.3253	19.6787	0.701789	97.8218	247	57.4899	2.47887	10.5634	-1.12011	8024
CKS1B	1163	M-004586-01	NM_001826	119.171	460	52.3913	3.23651	9.12863	-0.433017	89.1089	225	41.3333	2.93548	8.60215	-0.844124	4509
BMP2K	55589	M-005071-01	NM_017593	91.9689	355	65.3521	4.29741	13.3621	0.189378	78.0198	197	55.3299	6.92661	36.6972	0.932092	13125
PHKB	5257	M-007674-01	NM_000293	111.658	431	56.8445	7.22041	30.2041	1.84382	66.9307	169	65.6805	7.99099	38.7387	1.41045	17441
TRIO	7204	M-005047-00	NM_007118	100.777	389	67.8663	3.16667	4.92424	-0.619807	52.2772	132	77.2727	4.26471	12.7451	-0.224674	5825
ETNK1	55500	M-006721-03	NM_001039481	114.508	442	67.1946	4.35017	14.4781	0.0548734	116.832	295	68.1356	6.77612	35.3234	0.830338	12267
MAPK15	225689	M-004807-02	NM_139021	56.7358	219	54.7945	6.175	28.3333	0.799289	26.5347	67	35.8209	3.375	12.5	-0.901909	8720
ADPGK	83440	M-006809-00	NM_031284	72.2798	279	82.0789	5.55022	22.2707	0.254979	47.1287	119	80.6723	3.97917	13.5417	-0.70918	7479
NTSR1	4923	M-005675-01	NM_002531	47.1503	182	33.5165	3.62295	16.3934	-1.16033	37.6238	95	41.0526	3.51282	12.8205	-0.96382	2547
CCRL1	51554	M-005457-01	NM_016557	85.7513	331	53.1722	4.51705	18.1818	-0.412181	47.9208	121	44.6281	3.35185	14.8148	-0.908704	4438
GPRC6A	222545	M-005613-01	NM_148963	70.9845	274	75.1825	6.67476	31.068	1.03646	52.2772	132	67.4242	8.06742	41.573	1.35471	16446
CALCR	799	M-003635-00	NM_001742	96.3731	372	53.7634	4.19	14	-0.193277	91.4851	231	59.7403	5.12319	21.7391	0.124441	8636
EDNRB	1910	M-003657-01	NM_000115	95.8549	370	54.0541	4.225	12.5	-0.118536	94.6535	239	51.8828	5.42742	24.1935	0.252279	9486
GNRHR	2798	M-005517-02	NM_001012763	92.7461	358	65.3631	4.06838	15.3846	-0.0593499	68.1188	172	65.1163	4.05357	16.9643	-0.373995	7222
NPY2R	4887	M-005673-02	NM_000910	91.4508	353	73.3711	3.39382	7.33591	-0.548632	59.4059	150	68	3.86275	11.7647	-0.483318	5196
CXCR6	10663	M-005474-00	NM_006564	83.4197	322	66.7702	4.75349	19.0698	0.308973	46.3366	117	74.359	5.10345	22.9885	0.152426	10935
S1PR2	9294	M-003952-03	NM_004230	93.0052	359	64.0669	5.72174	21.3043	0.847255	70.8911	179	58.1006	5.29808	24.0385	0.256725	13063
TTK	7272	M-004105-00	NM_003318	50.2591	194	69.0722	4.59701	17.1642	-0.076847	28.1188	71	67.6056	3.20833	10.4167	-0.819869	5856
PIK3CG	5294	M-005274-02	NM_002649	92.228	356	59.2697	6.72986	30.3318	1.33136	72.4752	183	60.1093	9.15455	50	1.91723	17404
FGFR3	2261	M-003133-01	NM_000142	84.9741	328	68.9024	6.16372	28.7611	1.24077	64.9505	164	58.5366	4.83333	18.75	0.0644556	13144
IRAK4	51135	M-003302-01	NM_016123	94.5596	365	54.7945	5.86	28	0.940865	68.5149	173	53.7572	8.10753	40.8602	1.41958	16321
PCTK3	5129	M-004836-02	NM_002596	65.8031	254	64.9606	2.98788	10.303	-0.638619	33.6634	85	58.8235	2.2	10	-1.1917	3214
SGK2	10110	M-004673-01	NM_016276	90.4145	349	68.4814	5.21757	21.3389	0.647269	70.099	177	58.7571	7.20192	29.8077	1.04309	15014
DYRK4	8798	M-004732-01	NM_003845	88.8601	343	62.3907	3.78037	12.1495	-0.173452	77.6238	196	55.102	4.09259	18.5185	-0.372063	6815
MAP3K2	10746	M-003582-04	NM_006609	112.953	436	50.6881	5.66968	23.0769	0.736628	109.703	277	42.5993	4.69492	16.1017	-0.0434009	11497
LATS2	26524	M-003865-02	NM_014572	86.7876	335	75.8209	4.17323	14.9606	-0.110029	68.1188	172	77.907	5.55224	31.3433	0.261189	9582
PIK3R5	23533	M-020619-01	NM_014308	73.5751	284	76.4085	3.8894	10.1382	-0.562641	45.5446	115	66.087	6.82895	32.8947	0.651163	9254
DGKG	1608	M-006715-01	NM_001080745	87.5648	338	63.6095	6.77674	28.3721	0.886786	53.4653	135	57.7778	7.66667	39.7436	0.949849	15390
SYK	6850	M-003176-03	NM_003177	61.9171	239	59.4142	3.76761	14.7887	-1.06181	57.8218	146	47.9452	3.45714	17.1429	-0.939706	2738
EPHA8	2046	M-003120-03	NM_001006943	102.591	396	59.596	5.15678	20.7627	-0.0326155	77.6238	196	65.8163	7.55039	33.3333	1.04545	12409
DMPK	1760	M-004637-01	NM_001081562	81.3472	314	78.0255	1.70612	3.67347	-1.76769	41.5842	105	68.5714	1	2.77778	-1.80224	688
COASY	80347	M-006751-00	NM_025233	47.1503	182	81.8681	3.97987	14.7651	-0.296158	20.9901	53	69.8113	1.18919	2.7027	-1.61095	3706
MYO3B	140469	M-004863-01	NM_001083615	96.8912	374	61.2299	4.39738	16.5939	-0.00427423	102.574	259	65.6371	5.58235	22.3529	0.371942	10473
WNK2	65268	M-005363-01	NM_006648	97.6684	377	59.9469	6.67257	30.0885	1.43538	72.4752	183	66.6667	8.63934	45.9016	1.75584	17413
PTK2	5747	M-003164-02	NM_005607	68.1347	263	73.7643	5.77835	26.2887	0.821405	68.9109	174	56.3218	3.41837	10.2041	-0.635549	9579
FER	2241	M-003129-02	NM_005246	87.0466	336	55.6548	7.2246	36.3636	1.72816	90.6931	229	52.8384	3.73554	14.876	-0.41879	11835
CAMK2B	816	M-004943-04	NM_172084	72.7979	281	67.6157	5.15263	15.2632	0.540595	47.5248	120	55.8333	6.56716	26.8657	0.881854	14284
ACVRL1	94	M-005302-03	NM_001077401	77.2021	298	67.4497	3.41294	15.9204	-0.73261	55.8416	141	63.8298	0.9	3.33333	-1.81773	2206
MAST3	23031	M-004046-02	NM_015016	69.4301	268	83.209	6.34081	28.6996	1.12691	49.1089	124	79.8387	4.17172	18.1818	-0.293989	11462
EFNA3	1944	M-019190-02	NM_004952	70.4663	272	65.4412	4.79775	19.6629	0.481755	50.297	127	66.9291	6.16471	31.7647	0.717841	13606
BCKDK	10295	M-004932-01	NM_005881	92.7461	358	66.7598	5.97071	25.523	1.02012	73.2673	185	71.3514	4.15152	16.6667	-0.325798	11137
ITPKA	3706	M-006742-02	NM_002220	82.1244	317	61.8297	3.69388	11.7347	-0.221437	70.8911	179	58.1006	5.45192	24.0385	0.332996	9358
NEK6	10783	M-004166-01	NM_014397	81.6062	315	78.0952	6.86179	27.6423	1.59705	74.4554	188	69.1489	6.48462	29.2308	0.767042	16081
BLK	640	M-003105-03	NM_001715	86.5285	334	74.2515	1.31048	0.403226	-1.55913	76.8317	194	71.6495	1.58273	3.59712	-1.46135	1188
DGKK	139189	M-024694-01	NM_001013742	90.9326	351	65.2422	4.03057	13.5371	-0.177446	72.8713	184	70.1087	6.07752	27.907	0.633227	10642
MPP2	4355	M-009729-01	NM_005374	82.3834	318	65.7233	4.87081	18.1818	0.302377	45.5446	115	55.6522	5.65625	23.4375	0.357749	11677
BUB1	699	M-004102-01	NM_004336	75.3886	291	73.1959	6.9061	33.3333	1.16626	49.1089	124	66.129	6.40244	32.9268	0.507039	14716
UHMK1	127933	M-003981-04	NM_175866	66.0622	255	47.451	5.73554	26.4463	0.312128	51.0891	129	46.5116	3.76667	8.33333	-0.770116	7533
LYN	4067	M-003153-04	NM_001111097	95.3368	368	60.8696	3.78571	12.9464	-1.10143	71.2871	180	71.1111	4.125	17.9688	-0.582233	3566
PAPSS1	9061	M-007736-01	NM_005443	105.699	408	62.9902	4.59533	15.9533	-0.401237	61.7822	156	51.2821	4.9125	25	-0.0968188	6974
MAPK4	5596	M-003593-04	NM_002747	98.1865	379	55.9367	3.9717	14.6226	-0.531489	64.1584	162	54.9383	3	10.1124	-0.8404	4236
MASTL	84930	M-004020-03	NM_032844	96.3731	372	55.914	4.98558	20.1923	0.224854	70.495	178	55.618	4.9596	21.2121	0.154078	10595
TRIB1	10221	M-003633-01	NM_025195	66.3212	256	63.6719	2.58896	4.29448	-1.08077	70.495	178	62.9213	3.29464	10.7143	-0.611456	3522
BRD3	8019	M-004936-01	NM_007371	109.585	423	55.0827	3.09442	3.86266	-0.645734	97.4257	246	71.1382	4.12571	15.4286	-0.23741	5726
MLKL	197259	M-005326-00	NM_152649	101.813	393	44.0204	3.97688	14.4509	-0.251143	62.9703	159	52.8302	4.69048	15.4762	-0.00394017	7869
HK1	3098	M-006820-01	NM_000188	108.031	417	57.554	5.2	20.4167	0.528949	83.9604	212	65.0943	6.35507	26.8116	0.824114	14109
THNSL1	79896	M-007253-01	NM_024838	90.4145	349	60.1719	5.71905	23.3333	0.812231	77.2277	195	62.5641	4.41803	16.3934	-0.0386746	11719
STRADB	55437	M-005306-02	NM_018571	98.9637	382	65.445	6.192	27.2	0.795086	88.3168	223	65.4709	5.22603	23.9726	0.199367	12701
PRKD1	5587	M-005028-02	NM_002742	81.6062	315	74.2857	3.77778	12.3932	-0.377954	62.9703	159	57.8616	2.27174	4.34783	-1.10148	4164
PI4KB	5298	M-006777-03	NM_002651	90.1554	348	64.9425	3.13274	8.84956	-0.513327	60.5941	153	66.0131	3.17822	9.90099	-0.582576	4999
DLG4	1742	M-007882-02	NM_001365	99.2228	383	61.8799	4.84388	21.097	0.330546	66.9307	169	66.2722	3.6875	11.6071	-0.481828	8445
BTK	695	M-003107-01	NM_000061	87.3057	337	61.4243	6.00483	25.1208	1.04053	40.7921	103	64.0777	2.28788	6.06061	-1.04797	8996
MAP3K15	389840	M-004847-02	NM_001001671	89.6373	346	58.3815	6.07426	25.2475	1.10009	82.3762	208	60.5769	7.83333	36.5079	1.43341	16660
GSK3A	2931	M-003009-01	NM_019884	62.9534	243	60.9053	3.06081	7.43243	-0.615424	74.0594	187	45.9893	6.98837	33.7209	1.04554	10307
CSNK1E	1454	M-003479-01	NM_001894	56.9948	220	70.9091	1.30128	2.5641	-1.77669	35.2475	89	75.2809	1.59701	4.47761	-1.34499	1138
RELA	5970	M-003533-02	NM_021975	93.2642	360	61.9444	6.56054	30.9417	1.21168	53.8614	136	53.6765	6.05479	32.8767	0.593042	15056
CCRK	23552	M-004686-02	NM_012119	98.9637	382	65.7068	2.52988	4.78088	-1.3679	62.9703	159	62.8931	2.66	8	-1.13634	1884
MAPK9	5601	M-003505-02	NM_002752	107.772	416	60.5769	6.59127	25.7937	0.748001	103.366	261	58.2375	8.82895	44.7368	1.581	16065
SHPK	23729	M-006815-01	NM_013276	77.4611	299	69.2308	2.83575	5.7971	-1.59413	55.0495	139	66.1871	3.6087	13.0435	-0.831993	2247
ADK	132	M-004733-02	NM_001123	118.653	458	51.7467	4.44304	14.7679	-0.441118	115.248	291	57.0447	4.34337	18.6747	-0.370543	5835
ABL2	27	M-003101-02	NM_005158	91.7098	354	52.5424	4.49462	16.129	-0.188067	62.5743	158	55.0633	4.87356	20.6897	-0.00593274	8099
PLK1	5347	M-003290-01	NM_005030	13.4715	52	80.7692	2.19048	7.14286	-1.31528	7.52475	19	89.4737	4.64706	17.6471	-0.00323703	5224
MINK1	50488	M-004861-03	NM_015716	84.456	326	76.6871	3.072	8.8	-0.759987	53.8614	136	71.3235	3.96907	16.4948	-0.321008	5168
CDKL3	51265	M-004798-00	NM_016508	107.513	415	60.4819	5.15936	15.5378	0.573049	109.307	276	59.7826	7.87879	38.7879	1.44975	15433
MAP3K14	9020	M-003580-04	NM_003954	90.6736	350	69.1429	5.55785	19.8347	0.692903	71.6832	181	75.1381	9.71324	50	2.25924	16320
MAP3K7	6885	M-003790-06	NM_145333	104.404	403	63.0273	3.88189	10.2362	-0.172734	77.6238	196	57.1429	6.80357	29.4643	1.01206	11752
CKB	1152	M-006706-01	NM_001823	82.1244	317	73.817	4.87607	18.3761	0.380267	49.505	125	78.4	1.82653	5.10204	-1.2299	6810
CDC2	983	M-003224-03	NM_001786	45.3368	175	88.5714	3.27097	7.74194	-0.816532	34.4554	87	86.2069	4.06667	14.6667	-0.342132	4925
TNK2	10188	M-003102-04	NM_005781	79.7927	308	65.9091	4.69458	17.2414	0.189061	46.3366	117	69.2308	4.83951	25.9259	0.0479289	9994
PDIK1L	149420	M-005011-03	NM_152835	109.067	421	62.9454	4.44906	15.4717	0.280479	87.5248	221	66.0633	5.15068	22.6027	0.296762	11363
AXL	558	M-003104-03	NM_001699	104.663	404	68.5644	3.30686	7.22022	-0.495407	71.2871	180	58.3333	3.2	10.4762	-0.71852	4656
RIPK4	54101	M-005308-03	NM_020639	100.259	387	44.9612	1.71264	2.87356	-1.34946	74.8515	189	50.2646	2.89474	11.5789	-0.788181	2636
RIPK1	8737	M-004445-02	NM_003804	94.3005	364	50.8242	5.87027	24.8649	1.03086	87.9208	222	45.9459	5.86275	27.451	0.523872	14508
CDC42BPB	9578	M-004075-02	NM_006035	108.29	418	58.134	6.23045	24.2798	1.23047	97.8218	247	59.1093	8.03425	39.726	1.5045	16956
JAK3	3718	M-003147-01	NM_000215	106.995	413	50.3632	3.64904	10.5769	-0.397361	88.7129	224	59.375	4.64662	16.5414	0.0230182	7477
TSSK1B	83942	M-005038-02	NM_032028	104.404	403	66.005	4.86842	17.6692	0.297688	77.2277	195	66.1538	5.83721	24.8062	0.478804	12139
FGFR1	2260	M-003131-03	NM_023108	87.5648	338	69.8225	4.61441	15.2542	-0.137999	40.7921	103	46.6019	4.70833	16.6667	-0.222579	7459
PNKP	11284	M-006783-02	NM_007254	70.7254	273	77.2894	5.44076	23.2227	0.141459	49.901	126	79.3651	4.39	19	-0.448366	7821
PIM2	11040	M-005359-00	NM_006875	88.8601	343	55.6851	2.74346	3.66492	-1.64934	59.4059	150	56	1.89286	8.33333	-1.65231	897
LRRK2	120892	M-006323-02	NM_198578	106.995	413	51.0896	5.92891	26.5403	0.399553	78.4158	198	53.5354	6.17925	29.2453	0.420469	12286
HK2	3099	M-006735-01	NM_000189	72.5389	280	41.0714	3.49565	12.1739	-0.757973	59.4059	150	38.6667	3	12.069	-0.897805	3513
FN3K	64122	M-006724-00	NM_022158	66.8394	258	45.7364	5.37288	21.1864	0.48847	56.2376	142	39.4366	5.76786	21.4286	0.463363	12730
CRIM1	51232	M-008492-00	NM_016441	94.0415	363	75.2066	7.27106	32.6007	1.62089	47.1287	119	75.6303	9.08889	43.3333	1.95985	17686
PI4KA	5297	M-006776-04	NM_002650	54.6632	211	51.1848	4.50926	15.7407	0.201185	26.5347	67	61.194	8.09756	41.4634	1.50712	14230
TSSK6	83983	M-005034-01	NM_032037	74.6114	288	64.2361	3.69189	12.973	-0.369168	44.3564	112	63.3929	3.04225	9.85915	-0.809105	4812
TAOK2	9344	M-004171-03	NM_004783	99.2228	383	49.8695	4.91623	17.801	0.411615	68.1188	172	65.6977	6.39823	30.0885	0.786289	13577
NME3	4832	M-006753-01	NM_002513	58.5492	226	61.0619	3.61594	13.0435	-0.337889	40.7921	103	47.5728	2.12245	8.16327	-1.13753	4237
PRKAG3	53632	M-009859-01	NM_017431	50.7772	196	53.0612	2.35577	7.69231	-1.33888	31.6832	80	52.5	1.04762	4.7619	-1.75368	1122
ERBB2	2064	M-003126-04	NM_004448	99.2228	383	65.2742	5.476	21.6	0.629834	86.3366	218	60.5505	7.62879	40.1515	1.27148	15375
PRKAG1	5571	M-009056-01	NM_002733	91.4508	353	66.8555	6.76695	29.661	1.59347	62.5743	158	65.8228	8.45192	41.3462	1.75258	17550
ETNK2	55224	M-005078-00	NM_018208	62.1762	240	47.0833	0.973451	0	-1.82284	50.6931	128	54.6875	0.385714	0	-2.03718	494
IGF1R	3480	M-003012-05	NM_000875	79.0155	305	62.2951	5.40526	22.1053	0.743921	64.1584	162	49.3827	6.825	31.25	0.953007	15064
NEK9	91754	M-004869-01	NM_033116	78.4974	303	52.1452	10.4937	54.4304	3.65262	58.6139	148	42.5676	9.31746	41.2698	2.04931	18061
SGK196	84197	M-005321-00	NM_032237	79.2746	306	49.0196	2.58	2.66667	-0.844613	76.0396	192	50	3.19792	8.33333	-0.731505	3720
FLT3	2322	M-003137-02	NM_004119	105.959	409	45.9658	4.45213	17.0213	0.0557131	73.2673	185	49.1892	3.72527	13.1868	-0.436853	7514
PIP4K2A	5305	M-006778-01	NM_005028	94.3005	364	61.8132	5.58222	21.7778	0.700076	70.495	178	67.9775	6.97521	30.5785	0.953207	14965
DAPK1	1612	M-004417-03	NM_004938	69.171	267	64.4195	4.67442	16.2791	-0.10675	42.3762	107	59.8131	5.9375	23.4375	0.293185	9711
FASTK	10922	M-005317-02	NM_006712	88.342	341	70.3812	6.16667	30	0.55072	89.1089	225	73.3333	9.97576	52.1212	2.04388	15832
GRK5	2869	M-004626-01	NM_005308	82.3834	318	65.0943	4.63285	17.8744	-0.599775	57.8218	146	69.1781	3.9901	17.8218	-0.741237	4306
LIMK1	3984	M-007730-02	NM_002314	104.404	403	57.3201	4.85281	19.9134	-0.234309	70.099	177	64.9718	5.91304	23.4783	0.259302	9032
UCK2	7371	M-005077-00	NM_012474	89.6373	346	54.3353	3.7766	14.3617	-0.621481	65.3465	165	55.7576	3.76087	15.2174	-0.593014	4640
LMBR1	64327	M-016140-01	NM_022458	98.9637	382	54.1885	5.55556	20.7729	0.569178	58.6139	148	62.1622	4.83696	19.5652	0.000637343	11229
KSR1	8844	M-003570-02	NM_014238	53.886	208	42.7885	1.69663	4.49438	-1.56656	24.5545	62	29.0323	1.66667	5.55556	-1.44783	1199
MAP4K4	9448	M-003971-02	NM_004834	104.663	404	59.4059	5.24583	20.8333	0.596326	99.0099	250	70.4	6.47727	30.1136	0.731635	14061
PRKD3	23683	M-005029-01	NM_005813	89.3782	345	52.1739	4.19444	15	-0.106875	67.3267	170	65.2941	5.02703	21.6216	0.0509427	8673
TTBK1	84630	M-004680-02	NM_032538	90.4145	349	56.447	1.37563	1.52284	-1.62128	45.9406	116	60.3448	2.22857	4.28571	-1.14579	1596
ROCK1	6093	M-003536-02	NM_005406	110.363	426	64.3192	2.94161	6.93431	-0.743683	91.4851	231	66.2338	6.29412	28.1046	0.714659	8978
TEK	7010	M-003178-03	NM_000459	112.953	436	65.5963	4.14685	13.986	-0.345125	74.4554	188	69.1489	6.80769	33.0769	0.819129	10590
PRKG2	5593	M-004659-00	NM_006259	87.5648	338	67.1598	1.8326	2.20264	-1.46142	80	202	67.8218	1.58394	2.91971	-1.51132	1216
MPP1	4354	M-010252-00	NM_002436	95.8549	370	67.027	4.09274	14.5161	0.0523998	69.3069	175	72.5714	6	29.1339	0.599798	11512
HSPB8	26353	M-005006-00	NM_014365	107.772	416	61.0577	4.43701	14.1732	0.120337	87.5248	221	66.0633	6.07534	26.0274	0.503678	11516
CSF1R	1436	M-003109-03	NM_005211	61.9171	239	56.9038	3.27206	14.7059	-0.490032	43.5644	110	52.7273	2.25862	8.62069	-1.15905	3742
DYRK2	8445	M-004730-03	NM_003583	97.9275	378	64.0212	4.30992	17.3554	0.119284	88.7129	224	61.1607	4.15328	18.2482	-0.333948	8127
PKN2	5586	M-004612-03	NM_006256	74.8705	289	62.6298	1.03867	0.552486	-1.74257	53.8614	136	56.6176	0.61039	1.2987	-1.9458	604
RPS6KA3	6197	M-003026-02	NM_004586	98.9637	382	70.1571	2.48881	4.47761	-1.0818	72.0792	182	69.7802	2.31496	4.72441	-1.11708	2353
EFNA4	1945	M-006858-01	NM_005227	85.4922	330	52.4242	4.2659	12.7168	-0.070158	43.1683	109	65.1376	3.4507	11.2676	-0.686175	6254
ADCK1	57143	M-005303-03	NM_020421	105.959	409	62.5917	6.9375	29.2969	1.15495	104.554	264	57.9545	9.20261	49.0196	1.73409	17036
MAP3K8	1326	M-003511-03	NM_005204	93.5233	361	51.8006	5.02674	20.3209	-0.119378	76.0396	192	61.4583	5.07627	23.7288	-0.219299	7548
PANK1	53354	M-004057-02	NM_138316	95.0777	367	66.485	8.11475	39.3443	1.20219	61.7822	156	51.2821	8.2	38.75	1.1174	16376
CSNK1G3	1456	M-004679-03	NM_001044722	102.85	397	55.6675	8.28054	40.2715	1.53691	57.4257	145	68.9655	7.27	33	0.823624	16163
CKS2	1164	M-007678-00	NM_001827	116.321	449	55.6793	5.416	18.8	0.134552	75.6436	191	54.4503	10.0769	60.5769	2.22113	14459
PHKG2	5261	M-004881-02	NM_000294	81.0881	313	73.4824	1.87826	3.91304	-1.69293	58.2178	147	80.2721	1.83898	6.77966	-1.41077	1128
MAPK7	5598	M-003513-02	NM_002749	91.9689	355	73.8028	6.0229	28.2443	0.714738	58.2178	147	74.8299	6.43636	30.9091	0.664769	14190
KCNH8	131096	M-006238-01	NM_144633	57.772	223	56.9507	2.53543	5.51181	-1.1169	38.8119	98	63.2653	3.43548	14.5161	-0.699651	3202
CAMK2D	817	M-004042-02	NM_001221	101.036	390	50.7692	3.90909	13.1313	-0.443473	77.2277	195	58.4615	6.11404	28.9474	0.492795	9132
MAP4K5	11183	M-003589-02	NM_006575	77.2021	298	72.1477	2.85581	6.04651	-0.955629	41.9802	106	74.5283	3.08861	10.1266	-0.806904	3220
PKN3	29941	M-004647-01	NM_013355	88.601	342	55.5556	3.35789	11.5789	-0.681979	69.3069	175	58.2857	2.46078	9.80392	-1.07573	3342
ATM	472	M-003201-04	NM_138292	105.44	407	64.6192	7.1635	32.3194	1.19273	49.1089	124	53.2258	10.5152	59.0909	2.44982	17346
CDK8	1024	M-003242-02	NM_001260	100.518	388	64.9485	4.30952	13.0952	-0.229946	100.99	255	64.7059	6.45455	32.7273	0.647059	10495
MKNK1	8569	M-004879-02	NM_198973	111.658	431	55.6845	2.7625	7.08333	-0.877353	83.1683	210	48.0952	5.44554	26.7327	0.296957	7156
PIK3C2G	5288	M-006773-01	NM_004570	77.9793	301	69.4352	2.44498	8.61244	-1.18509	48.7129	123	65.8537	2.25926	7.40741	-1.27889	1901
CDK4	1019	M-003238-02	NM_000075	83.4197	322	69.2547	4.1704	14.3498	-0.154677	36.4356	92	75	8.71014	40.5797	1.71656	12905
PIM1	5292	M-003923-00	NM_002648	88.0829	340	68.5294	3.45923	10.3004	-0.53824	66.1386	167	67.6647	4.76991	21.2389	-0.105497	6514
DGKQ	1609	M-005079-02	NM_001347	77.7202	300	76.3333	4.05677	16.5939	-0.203895	38.4158	97	72.1649	2.81429	11.4286	-0.997245	5008
MAP3K12	7786	M-003312-02	NM_006301	88.0829	340	61.4706	5.79904	25.3589	0.622717	73.2673	185	52.973	6.7551	35.7143	0.846013	14464
TSSK3	81629	M-004050-02	NM_052841	84.456	326	51.227	4.56287	19.1617	-0.0761825	57.0297	144	50	6.69444	29.1667	0.734137	11416
PI4K2A	55361	M-006770-02	NM_018425	105.699	408	62.9902	4.57588	13.2296	-0.360293	73.6634	186	59.1398	5.57273	30.9091	0.0360009	7637
TAF1L	138474	M-005385-03	NM_153809	109.326	422	59.2417	5.232	19.6	-0.177468	91.0891	230	61.3043	7.07801	35.461	0.637547	10657
PHKA2	5256	M-007669-00	NM_000292	96.6321	373	66.756	7.61847	32.5301	0.858052	95.0495	240	64.5833	7.46452	37.4194	0.754477	14848
AGK	55750	M-007256-02	NM_018238	94.3005	364	55.4945	6.9901	31.6832	0.741939	59.802	151	38.4106	7.05172	37.931	0.695347	14374
GRK6	2870	M-004627-02	NM_001004105	70.7254	273	60.4396	2.90909	9.09091	-1.35097	30.099	76	67.1053	1.88235	5.88235	-1.5258	1344
BMPR1B	658	M-004934-01	NM_001203	99.7409	385	56.6234	2.94495	5.04587	-1.14982	73.2673	185	55.1351	3.4902	11.7647	-0.690904	3173
STK33	65975	M-005383-02	NM_030906	89.1192	344	54.0698	5.25806	16.6667	0.218142	64.9505	164	57.3171	5.89362	22.3404	0.389287	11466
ALPK3	57538	M-005350-02	NM_020778	67.3575	260	78.8462	7.59512	35.6098	1.69292	43.1683	109	63.3028	4.57971	18.8406	-0.209793	12571
RNASEL	6041	M-005032-01	NM_021133	102.332	395	64.8101	4.99219	18.3594	0.108952	68.5149	173	56.0694	6.73196	27.8351	0.743882	12250
STK16	8576	M-004054-01	NM_001008910	98.9637	382	68.8482	0.969582	0.760456	-2.08881	69.3069	175	73.1429	1.36719	1.5625	-1.61712	644
TRIM27	5987	M-006552-01	NM_006510	70.2073	271	65.3137	3.14124	6.21469	-0.867385	57.4257	145	62.069	2.73333	5.55556	-0.981334	3069
PIP5KL1	138429	M-008770-00	NM_173492	95.8549	370	61.3514	6.39207	30.3965	0.692393	62.5743	158	58.2278	4.40217	21.7391	-0.352746	10202
CAMK1G	57172	M-004941-01	NM_020439	96.3731	372	55.6452	5.10145	18.3575	0.15719	84.7525	214	61.6822	6.28788	29.5455	0.542196	11803
CDC42BPG	55561	M-007691-03	NM_017525	101.813	393	53.4351	4.70952	16.1905	0.1655	79.2079	200	63	6.4127	30.9524	0.706482	12382
STK10	6793	M-004168-01	NM_005990	101.813	393	70.4835	5.86643	23.8267	0.694749	84.7525	214	75.7009	7.08025	29.6296	0.879031	14753
MAGI2	9863	M-012456-01	NM_012301	105.181	406	55.9113	5	17.1806	0.253843	98.6139	249	54.6185	5.91912	24.2647	0.421083	11711
ABL1	25	M-003100-02	NM_005157	94.8187	366	66.1202	4.61157	13.6364	0.053494	68.9109	174	58.6207	5.5098	26.4706	0.200925	10074
PAK6	56924	M-004338-02	NM_020168	100.259	387	51.1628	3.82323	13.1313	-0.398886	75.6436	191	58.1152	4.61261	20.7207	-0.210636	6545
FN3KRP	79672	M-006817-00	NM_024619	43.7824	169	52.6627	3.73034	11.236	-0.614049	15.0495	38	44.7368	3.35294	11.7647	-0.726718	4311
AKT2	208	M-003001-02	NM_001626	70.9845	274	52.9197	5.22759	20	0.238737	32.4752	82	51.2195	6.11905	21.4286	0.443842	11749
SIK3	23387	M-004779-03	NM_025164	88.0829	340	64.1176	2.69266	5.9633	-1.49176	54.2574	137	64.9635	1.79775	4.49438	-1.70587	1007
PLK4	10733	M-005036-02	NM_014264	61.1399	236	69.0678	7.27607	30.0613	0.920477	29.703	75	69.3333	10.9615	53.8462	2.37016	16859
NEK5	341676	M-021702-03	NM_199289	102.332	395	56.4557	6.62332	27.8027	0.0165287	86.3366	218	54.1284	5.72034	26.2712	-0.109374	8522
PLK2	10769	M-003325-05	NM_006622	91.9689	355	58.3099	5.69082	22.7053	-0.272226	48.3168	122	52.459	4.76562	21.875	-0.414362	6281
CSNK1G2	1455	M-004678-01	NM_001319	93.5233	361	67.036	5.1281	15.2893	-0.3679	70.8911	179	66.4804	5.52941	21.8487	0.0562256	7690
MARK2	2011	M-004260-02	NM_001039468	69.4301	268	73.5075	5.11675	20.8122	-0.19355	40.7921	103	80.5825	4.01205	16.8675	-0.526711	6203
TNIK	23043	M-004542-03	NM_015028	88.8601	343	65.8892	6.38496	29.2035	0.581247	54.2574	137	63.5036	5.04598	19.5402	-0.0678265	10932
CALM3	808	M-019939-02	NM_005184	74.0933	286	43.007	3.5122	13.8211	-0.901443	65.7426	166	59.0361	2.08163	4.08163	-1.41567	2233
PKM2	5315	M-006781-02	NM_002654	103.109	398	65.8291	6.9313	27.8626	0.933131	85.9406	217	64.0553	8.02878	41.0072	1.25966	16083
CDKL5	6792	M-004799-03	NM_001037343	71.7617	277	79.7834	2.69683	11.3122	-1.3849	41.9802	106	76.4151	5.76543	25.9259	0.305699	6287
PIK3CA	5290	M-003018-03	NM_006218	79.2746	306	66.3399	4.25616	15.2709	-0.511079	55.8416	141	65.2482	5.25	18.4783	0.08786	7381
KIAA1804	84451	M-004063-03	NM_032435	109.585	423	59.8109	5.21344	18.5771	-0.253285	76.8317	194	74.7423	8.35862	42.069	1.36964	12127
HIPK3	10114	M-004810-02	NM_001048200	68.1347	263	68.0608	2.94972	7.82123	-1.34089	32.8713	83	61.4458	3.11765	11.7647	-0.968623	2249
TYRO3	7301	M-003183-02	NM_006293	92.7461	358	55.5866	5.81407	24.6231	0.51592	59.0099	149	55.7047	5	27.7108	-0.0069853	10988
MAPK3	5595	M-003592-03	NM_001109891	63.4715	245	71.4286	3.16	12	-1.11821	23.3663	59	49.1525	1.17241	3.44828	-1.87377	1350
YES1	7525	M-003184-03	NM_005433	85.2332	329	65.0456	8.84579	43.9252	2.16039	63.7624	161	74.5342	13.3833	65.8333	3.73486	18042
TPD52L3	89882	M-007733-00	NM_033516	64.2487	248	71.7742	3.23034	7.86517	-1.00719	20.198	51	70.5882	2.94444	8.33333	-1.03548	2646
CDADC1	81602	M-007732-00	NM_030911	70.9845	274	50.365	5.03623	19.5652	0.0130994	38.0198	96	47.9167	5.45652	21.7391	0.0996664	9437
STK31	56164	M-005382-01	NM_031414	90.9326	351	53.8462	4.66138	16.9312	-0.362125	78.4158	198	49.4949	8.33673	41.8367	1.46175	11824
AKT3	10000	M-003002-02	NM_005465	66.3212	256	57.0312	3.87671	11.6438	-0.804717	35.6436	90	48.8889	1.68182	6.81818	-1.64178	2195
NLK	51701	M-004763-01	NM_016231	96.114	371	47.1698	4.41714	13.7143	-0.78942	68.1188	172	47.093	5.45679	24.6914	-0.118407	5767
PFKFB3	5209	M-006763-01	NM_004566	89.6373	346	69.9422	4.23967	17.7686	-1.07981	56.6337	143	69.9301	3.2	12	-1.22363	2146
NAGK	55577	M-006750-01	NM_017567	51.0363	197	47.7157	2.32979	7.44681	-2.66061	34.0594	86	59.3023	1.72549	5.88235	-1.88209	263
IRAK1	3654	M-004760-03	NM_001569	92.228	356	71.3483	5.51181	23.622	-0.613667	34.4554	87	60.9195	5.20755	18.8679	-0.174217	6009
EEF2K	29904	M-004950-01	NM_013302	60.3627	233	55.3648	4	14.7287	-1.24811	22.9703	58	56.8966	3.33333	15.1515	-0.900428	2525
ANKK1	255239	M-004930-01	NM_178510	100	386	48.4456	5.8877	26.2032	0.00427423	64.1584	162	56.7901	6.11957	27.1739	0.469075	10915
MAP3K5	4217	M-003584-02	NM_005923	105.44	407	68.059	6.91697	29.2419	0.643433	70.495	178	64.6067	6.66957	34.7826	0.708413	14148
PRKAA1	5562	M-005027-02	NM_006251	93.2642	360	70	5.84921	23.8095	0.185391	56.2376	142	63.3803	8.02222	37.7778	1.31909	13919
RPS6KA4	8986	M-004664-01	NM_001006944	70.4663	272	50	4.88971	19.1176	-0.465647	39.2079	99	35.3535	5.37143	28.5714	0.0937381	7541
CALM1	801	M-017646-01	NM_006888	84.456	326	49.3865	5.10559	19.2547	-0.257335	47.5248	120	40.8333	4.40816	16.3265	-0.270407	6871
NEK10	152110	M-004052-02	NM_152534	90.4145	349	49.8567	5.44828	23.5632	-0.074169	75.2475	190	35.7895	6.58824	30.8824	0.734642	11432
ITPKC	80271	M-006744-01	NM_025194	79.0155	305	74.7541	4.07018	10.5263	-1.14211	55.0495	139	71.223	2.52525	9.09091	-1.23717	2017
TESK2	10420	M-005044-01	NM_007170	66.0622	255	58.0392	4.02703	17.5676	-0.969153	47.1287	119	67.2269	4.225	22.5	-0.426587	4300
EPHA7	2045	M-003119-02	NM_004440	81.3472	314	52.5478	8.61212	47.8788	1.86447	45.1485	114	56.1404	3.21875	15.625	-0.775441	10856
STK35	140901	M-005384-01	NM_080836	55.4404	214	54.6729	1.19658	2.5641	-2.47262	43.1683	109	65.1376	0.56338	1.40845	-2.11042	191
STK11	6794	M-005035-02	NM_000455	66.5803	257	76.6537	4.53807	16.2437	-0.524805	57.0297	144	63.1944	5.53846	25.2747	0.215485	7835
JAK2	3717	M-003146-02	NM_004972	78.7565	304	61.1842	6.05914	23.6559	0.358816	31.6832	80	80	4.34375	17.1875	-0.36099	8959
BRD2	6046	M-004935-02	NM_001113182	110.881	428	53.7383	5.63913	19.1304	0.115526	95.4455	241	52.2822	7.87302	38.8889	1.23563	13461
CDKN2C	1031	M-003246-01	NM_001262	85.4922	330	60.303	8.10553	40.7035	1.3532	37.6238	95	60	9.5614	50.8772	2.05701	17473
MAP2K3	5606	M-003509-03	NM_002756	96.6321	373	61.3941	4.59825	14.8472	-0.634941	74.0594	187	68.984	5.17829	20.9302	-0.0158592	6591
LCK	3932	M-003151-02	NM_001042771	86.0104	332	54.2169	5.66667	21.1111	-0.319923	73.6634	186	51.6129	4.86458	21.875	-0.347422	6332
CIB2	10518	M-012230-00	NM_006383	80.0518	309	77.6699	5.67083	25.8333	-0.507196	55.0495	139	53.2374	6.45946	28.3784	0.294769	8185
AAK1	22848	M-005300-01	NM_014911	79.4621	325	67.0769	8.28899	38.5321	0.235471	92.2756	221	73.3032	8.72222	45.679	1.03332	13523
PIK3R2	5296	M-003021-03	NM_005027	63.8142	261	68.5824	8.17318	42.4581	0.410329	68.0585	163	82.8221	8.42963	45.1852	1.02872	14213
IRAK2	3656	M-004761-01	NM_001570	77.0171	315	63.8095	7.80597	35.3234	0.425639	93.5282	224	64.7321	9.67586	51.7241	1.71818	15252
ACVR1C	130399	M-004929-02	NM_001111033	83.8631	343	73.7609	9.083	47.4308	1.33137	68.476	164	76.8293	9.09524	43.6508	1.56022	17159
ACVR1B	91	M-004925-01	NM_004302	63.8142	261	67.433	8.09659	34.6591	0.826281	54.2797	130	57.6923	5.44	20	-0.108257	11468
CPNE3	8895	M-011550-00	NM_003909	81.1736	332	61.1446	11.8325	59.6059	3.09516	65.9708	158	52.5316	8.07229	43.3735	1.08296	17318
CAMK1	8536	M-004940-00	NM_003656	62.3472	255	57.2549	5.73288	20.5479	-0.473794	34.238	82	48.7805	3	12.5	-1.24097	3621
MARK3	4140	M-003517-03	NM_002376	78.2396	320	50	11.8562	60.625	3.08804	47.5992	114	41.2281	8.91489	36.1702	1.51535	17815
MGC42105	167359	M-005016-01	NM_153361	81.1736	332	59.9398	9.20603	45.2261	1.57221	75.1566	180	61.6667	8.94595	44.1441	1.54544	17388
CHEK1	1111	M-003255-04	NM_001274	43.0318	176	66.4773	1.15385	0	-3.28442	26.3048	63	71.4286	0.111111	0	-2.59125	20
IKBKE	9641	M-003723-02	NM_014002	49.6333	203	48.2759	5.39796	20.4082	-0.677705	33.4029	80	46.25	2.64865	10.8108	-1.40059	2817
CSNK1A1L	122011	M-004681-02	NM_145203	90.9535	372	58.3333	9.10599	41.9355	1.65804	121.921	292	49.6575	5.34483	25.5172	-0.0697342	13081
PIP5K1A	8394	M-004780-02	NM_003557	56.4792	231	69.2641	7.19375	37.5	0.445019	42.1712	101	70.297	5.80282	29.5775	0.00774329	10836
STK17A	9263	M-005377-01	NM_004760	77.7506	318	68.8679	6.77169	28.3105	0.256367	40.9186	98	58.1633	3.91228	7.01754	-0.78112	7292
TEX14	56155	M-005386-02	NM_031272	67.4817	276	70.2899	5.92784	28.3505	-0.202514	58.8727	141	67.3759	3.23158	13.6842	-1.1244	4752
MAPKAPK2	9261	M-003516-02	NM_004759	68.7042	281	72.5979	5.22059	19.1176	-0.608861	80.167	192	70.8333	3.48529	10.2941	-1.01382	3675
LTK	4058	M-003152-02	NM_206961	87.5306	358	57.2626	6.61951	26.8293	0.0228408	76.4092	183	56.2842	8.01942	42.7184	1.09861	12791
CASK	8573	M-005311-01	NM_003688	70.1711	287	59.5819	8.73684	39.1813	1.22763	74.3215	178	66.2921	5.74576	29.661	-0.0172568	12713
DYRK1B	9149	M-004806-01	NM_004714	91.198	373	53.6193	6.9	27.5	-0.106585	69.3111	166	65.6627	7.22936	38.5321	0.466577	10414
SBK1	388228	M-027174-01	NM_001024401	91.9315	376	63.8298	7.09167	35.4167	-0.18742	79.3319	190	76.3158	2.97931	13.7931	-1.54294	4171
SKAP1	8631	M-011505-02	NM_001075099	65.5257	268	61.5672	7.56364	37.5758	0.0787098	39.2484	94	72.3404	6.60294	29.4118	0.0965004	9718
CDC2L2	728642	M-181567-01	NM_033529	60.1467	246	76.0163	6.67914	27.2727	-0.182793	50.5219	121	83.4711	5.0396	20.7921	-0.484605	6388
STK3	6788	M-004874-02	NM_006281	82.8851	339	69.0265	8.30769	43.1624	0.965455	77.2443	185	71.3514	9.77273	50.7576	1.78678	16721
FLT4	2324	M-003138-02	NM_002020	79.9511	327	65.1376	9.0892	44.1315	1.58989	32.1503	77	72.7273	6.05357	28.5714	0.204939	14232
CDC2L1	984	M-004687-02	NM_033487	66.7482	273	76.1905	6.72596	30.2885	0.303215	35.4906	85	83.5294	6.25352	30.9859	0.285467	11413
MAP2K7	5609	M-004016-01	NM_145185	76.0391	311	54.3408	4.7574	16.568	-0.666188	55.1148	132	65.1515	6.18605	26.7442	0.251864	7572
EPHB6	2051	M-003125-02	NM_004445	76.0391	311	33.119	1.57282	0.970874	-2.58034	63.4656	152	40.7895	0.306452	1.6129	-2.43832	82
MARK1	4139	M-004259-03	NM_018650	80.4401	329	47.7204	5.50955	22.9299	-0.259805	49.2693	118	62.7119	5.5	27.027	-0.00926293	7799
PRKAR2A	5576	M-007671-01	NM_004157	91.687	375	64	5.04167	17.0833	-0.536779	31.7328	76	75	4.96491	19.2982	-0.236019	6005
PINK1	65018	M-004030-02	NM_032409	70.6601	289	72.3183	7.42105	37.799	0.528305	52.6096	126	61.9048	6.98718	34.6154	0.55291	13222
PCTK1	5127	M-004313-02	NM_006201	65.2812	267	63.6704	4.21176	11.7647	-1.09607	34.238	82	48.7805	3.05	5	-1.19385	2175
MAP3K4	4216	M-003789-03	NM_006724	101.956	417	63.5492	7.29811	33.9623	0.886759	86.0125	206	73.301	8.19868	39.0728	1.24964	15967
STK38L	23012	M-003313-03	NM_015000	73.5941	301	56.4784	5.87647	24.7059	-0.0477611	63.048	151	58.9404	6	30.3371	0.121848	9234
STK40	83931	M-005348-00	NM_032017	80.1956	328	40.5488	8.54135	39.0977	1.51596	81.4196	195	46.6667	8	36.2637	1.09803	16753
PKIA	5569	M-012321-00	NM_006823	87.2861	357	68.0672	8.39918	42.3868	1.4554	77.6618	186	55.914	6.65385	35.5769	0.45285	14971
RBKS	64080	M-006786-00	NM_022128	93.8875	384	63.5417	4.68033	14.3443	-0.660549	62.2129	149	71.8121	4.92523	16.8224	-0.335908	5351
PHKA1	5255	M-019682-01	NM_002637	93.3985	382	68.0628	5.88077	23.4615	-0.14152	101.044	242	61.9835	6.2	27.3333	0.297826	9566
ERN1	2081	M-004951-02	NM_001433	88.9976	364	52.4725	4.91623	19.3717	-0.686223	72.6514	174	50	5.77011	21.8391	0.0184391	6621
STYK1	55359	M-003113-01	NM_018423	79.4621	325	40.3077	5.65649	26.7176	-0.55749	86.8476	208	34.6154	6	29.1667	-0.0665064	6596
NUAK1	9891	M-004931-00	NM_014840	83.8631	343	65.3061	5.60268	25.4464	-0.777675	54.6973	131	76.3359	6.19	30	-0.0616747	6003
MUSK	4593	M-003158-01	NM_005592	50.3667	206	62.1359	3.95312	10.9375	-1.70072	13.7787	33	63.6364	1.47619	0	-2.23477	505
ULK2	9706	M-005396-01	NM_014683	67.2372	275	47.2727	8.31538	40	1.01621	52.1921	125	63.2	6.40506	27.8481	0.129484	12938
CAMKV	79012	M-005349-02	NM_024046	71.6381	293	56.9966	6.38922	29.9401	0.146548	70.1461	168	63.0952	3.74528	16.0377	-0.953121	6509
AURKA	6790	M-003545-10	NM_198437	55.5012	227	62.5551	3.37324	13.3803	-1.38475	17.9541	43	58.1395	0.88	0	-2.14758	828
PAK4	10298	M-003615-03	NM_001014834	80.1956	328	63.4146	3.05288	6.73077	-1.51173	57.62	138	68.1159	4.23404	14.8936	-0.636111	2850
MAPK1	5594	M-003555-04	NM_138957	61.3692	251	74.1036	3.17204	10.7527	-1.29599	47.1816	113	79.646	2.8	8.88889	-1.28969	1719
MAST4	375449	M-031608-01	NM_198828	95.599	391	60.8696	5.4916	21.4286	-0.0856036	92.6931	222	59.9099	5.79699	22.5564	0.0472219	8759
CKMT2	1160	M-006709-01	NM_001099735	102.2	418	60.2871	4.63889	14.6825	-0.483902	85.1775	204	67.1569	7.48905	35.7664	0.887735	10341
PIK3R3	8503	M-019546-00	NM_003629	91.687	375	60.5333	4.9163	20.7048	-0.337791	54.6973	131	70.229	6.58696	30.4348	0.494477	9529
ACVR2A	92	M-004926-02	NM_001616	96.3325	394	50	5.72081	23.3503	-0.166719	64.3006	154	64.9351	7.28	33	0.680368	10878
PIP5K1B	8395	M-004058-02	NM_003558	99.2665	406	62.8079	7.61569	38.4314	1.1064	74.3215	178	57.3034	9.27451	47.0588	1.62467	16874
DGUOK	1716	M-006719-03	NM_080918	84.8411	347	54.755	2.87895	5.78947	-1.35172	57.2025	137	51.8248	3.74648	15.493	-0.775608	2662
PANK3	79646	M-006758-00	NM_024594	90.4645	370	65.1351	5.71369	27.8008	0.12999	79.3319	190	60.5263	6.33913	33.913	0.270316	10681
SRPK2	6733	M-004839-01	NM_182691	83.8631	343	58.6006	2.65672	4.47761	-1.55443	83.0898	199	43.7186	2.68966	9.1954	-1.31654	1390
CLK2	1196	M-004801-02	NM_003993	76.5281	313	61.3419	8.80729	43.2292	1.95723	95.1983	228	65.3509	9.4698	49.6644	1.72499	17750
TGFBR2	7048	M-003930-02	NM_003242	86.3081	353	56.3739	3.00503	7.53769	-1.34142	57.2025	137	52.5547	4.91667	19.4444	-0.345182	3938
TSSK2	23617	M-005379-01	NM_053006	71.1491	291	60.4811	5.73864	21.0227	0.0479504	61.3779	147	59.8639	7.64773	40.9091	0.949238	12534
GAK	2580	M-005005-02	NM_005255	78.4841	321	67.6012	4.76959	18.4332	-0.499314	50.5219	121	68.595	3.43373	10.8434	-1.04691	3921
RPS6KA2	6196	M-004663-02	NM_001006932	63.5697	260	67.6923	2.27841	2.84091	-2.20498	28.81	69	69.5652	1.77083	6.25	-1.99057	328
MAPK6	5597	M-003594-02	NM_002748	96.8215	396	57.3232	7.72247	34.8018	0.695826	98.5386	236	56.7797	8.25373	42.5373	0.869204	14727
WNK3	65267	M-005364-03	NM_001002838	62.8362	257	55.2529	6.39437	28.8732	0.0862513	72.2338	173	43.9306	6.30263	26.3158	0.131048	9892
PRKCZ	5590	M-003526-04	NM_002744	96.577	395	57.4684	4.30396	13.2159	-0.859813	78.9144	189	56.0847	4.42453	16.9811	-0.592859	4049
ITK	3702	M-003144-03	NM_005546	81.9071	335	62.9851	5.12796	19.9052	-0.168286	47.1816	113	74.3363	3.39286	9.52381	-0.936829	5267
CAMKK1	84254	M-004912-01	NM_172207	93.643	383	57.9634	5.24775	19.8198	0.0805057	76.8267	184	69.0217	7.26772	33.0709	0.926559	12635
STK36	27148	M-005039-02	NM_015690	76.5281	313	70.9265	4.41892	13.964	-0.335125	36.3257	87	63.2184	3.76364	18.1818	-0.673344	5309
MAPK8	5599	M-003514-04	NM_139047	109.535	448	56.4732	2.98419	6.32411	-1.00148	113.57	272	62.5	3.74706	13.5294	-0.683856	3466
TGFBR1	7046	M-003929-02	NM_004612	92.176	377	55.1724	4.70192	15.3846	-0.132731	69.3111	166	50	5.36145	22.8916	0.0258039	8480
CDK5R2	8941	M-008885-00	NM_003936	92.665	379	60.1583	2.52193	4.82456	-1.28449	52.6096	126	70.6349	1.38202	3.37079	-1.7067	1229
PKDCC	91461	M-005341-02	NM_138370	79.9511	327	71.2538	7.02146	28.3262	1.2584	73.4864	176	56.8182	9.27	48	1.88789	17296
SGK223	157285	M-025870-01	NM_001080826	80.4401	329	75.9878	4.904	19.6	-0.229252	50.9395	122	67.2131	6.80488	34.1463	0.640996	10479
GRK7	131890	M-004628-01	NM_139209	69.9267	286	36.7133	2.15238	3.80952	-1.59382	44.6764	107	47.6636	2.90196	9.80392	-1.09022	1728
ADRBK1	156	M-004325-02	NM_001619	63.8142	261	80.8429	4.3981	14.6919	-0.0881924	35.4906	85	70.5882	6.31667	30	0.566606	10824
CDK10	8558	M-003235-05	NM_052987	77.2616	316	78.481	5.80242	24.1935	0.581506	40.9186	98	75.5102	9.22973	44.5946	1.75789	15763
CDKN1A	1026	M-003471-00	NM_000389	85.8191	351	62.6781	5.73636	22.7273	0.594948	80.5846	193	58.5492	6.12389	26.5487	0.417677	12925
PANK2	80025	M-003797-03	NM_024960	98.7775	404	60.1485	4.78601	16.4609	0.0756094	73.4864	176	69.3182	5.34426	21.3115	0.0295136	9405
EPHA3	2042	M-003117-03	NM_182644	54.5232	223	52.9148	2.38136	7.62712	-1.29431	48.4342	116	62.931	2.34247	5.47945	-1.33686	1665
ALDH18A1	5832	M-006785-01	NM_001017423	48.6553	199	63.3166	6.35714	26.1905	0.800208	51.357	123	60.1626	4.28378	22.973	-0.400725	10336
IP6K1	9807	M-006737-02	NM_001006115	98.2885	402	69.1542	5.4964	23.0216	0.314429	84.7599	203	71.9212	7.56164	37.6712	1.00201	13779
BRD4	23476	M-004937-02	NM_014299	84.1076	344	63.9535	5.08182	19.5455	-0.21241	81.4196	195	52.8205	4.93204	18.4466	-0.380224	6620
TEC	7006	M-003177-03	NM_003215	83.3741	341	65.1026	5.37838	22.973	-0.2337	78.9144	189	74.0741	4.87857	17.1429	-0.485848	6193
DSTYK	25778	M-004049-03	NM_199462	79.7066	326	66.8712	5.84862	25.6881	-0.24863	87.6827	210	59.0476	3.84677	8.87097	-0.980779	4877
PDK3	5165	M-005021-02	NM_005391	82.6406	338	52.071	7.02273	30.1136	0.658475	85.1775	204	57.8431	6.55932	25.4237	0.377984	12992
DGKA	1606	M-006711-03	NM_201554	86.5526	354	64.1243	6.31718	29.0749	0.481722	57.2025	137	62.7737	5.05814	27.907	-0.178992	10142
IPPK	64768	M-006703-03	NM_022755	71.3936	292	65.7534	6.03125	21.875	0.5002	69.3111	166	69.8795	6.60345	34.4828	0.627534	13365
PTK6	5753	M-003166-02	NM_005975	86.5526	354	59.887	5.31604	24.0566	0.149066	55.1148	132	62.1212	6.09756	28.0488	0.38784	11233
PAK1	5058	M-003521-04	NM_002576	74.0831	303	60.7261	4.63043	17.3913	-0.0920351	67.6409	162	49.3827	4.95	20	-0.135772	7964
RYK	6259	M-003174-03	NM_002958	88.5086	362	43.6464	7.96835	42.4051	1.69645	67.2234	161	40.9938	8.19697	42.4242	1.31455	17246
PDXK	8566	M-005070-02	NM_003681	82.8851	339	66.0767	5.16518	18.75	0.190928	59.7077	143	62.9371	5.02222	23.3333	-0.0528904	9515
NEK8	284086	M-004866-00	NM_178170	73.3496	300	66.6667	6.23	27.5	0.784031	57.62	138	65.2174	6.54444	34.4444	0.653707	14325
GK	2710	M-006727-00	NM_000167	96.8215	396	59.0909	6.21368	25.2137	0.489136	86.4301	207	61.3527	8.18898	42.5197	1.27127	14943
FXN	2395	M-006691-00	NM_000144	80.1956	328	75.3049	3.88664	11.7409	-0.634411	65.1357	156	80.7692	4.62698	19.0476	-0.305284	5513
PRPS2	5634	M-004877-02	NM_002765	90.9535	372	59.4086	3.37557	10.4072	-0.693738	76.4092	183	52.459	4.0625	19.7917	-0.453719	4876
AK5	26289	M-004897-02	NM_012093	82.8851	339	57.8171	5.03061	19.898	0.118294	47.1816	113	67.2566	7.59211	35.5263	1.01728	13021
MAST2	23139	M-004633-01	NM_015112	64.3032	263	71.8631	5.8836	28.5714	0.65345	35.4906	85	68.2353	7.2069	29.3103	0.911347	14720
CDK5R1	8851	M-008988-01	NM_003885	66.9927	274	81.7518	6.24554	30.8036	0.879064	36.3257	87	86.2069	5.52	25.3333	0.111579	12545
WEE1	7465	M-005050-02	NM_003390	24.9389	102	65.6863	0.626866	0	-2.31536	10.4384	25	56	0	0	-2.39724	151
CDK6	1021	M-003240-02	NM_001259	66.2592	271	46.8635	3.25197	12.5984	-0.987592	60.5428	145	33.7931	3.53061	10.2041	-0.740084	3332
CDKN2D	1032	M-003247-03	NM_079421	55.5012	227	60.3524	5.28467	24.0876	0.169156	34.238	82	51.2195	1.42857	4.7619	-1.77809	5342
PRKCQ	5588	M-003525-01	NM_006257	96.577	395	47.8481	3.68783	15.873	-1.02882	69.7286	167	55.0898	3.06522	17.3913	-1.22482	2236
PRKAG2	51422	M-009693-01	NM_024429	95.599	391	64.4501	6.44048	27.7778	0.344145	109.812	263	64.2586	7.56213	35.503	0.733958	13180
KSR2	283455	M-005322-02	NM_173598	41.5648	170	77.6471	5.58333	26.5152	-0.291232	48.4342	116	77.5862	3.25556	11.1111	-1.18826	4291
PRKAR1A	5573	M-007670-02	NM_002734	84.3521	345	63.1884	6.81651	30.2752	0.649409	81.0021	194	60.3093	6.63248	32.4786	0.471918	13351
NUP62	23636	M-012468-01	NM_012346	59.6577	244	69.6721	1.30588	1.76471	-2.25506	20.8768	50	70	0.114286	0	-2.36116	177
ROR2	4920	M-003172-01	NM_004560	82.6406	338	63.6095	5.73488	25.1163	0.439957	73.4864	176	66.4773	7.29915	37.6068	1.0039	14247
PIP4K2C	79837	M-004535-00	NM_024779	100.489	411	53.7713	6.16742	27.6018	0.740368	40.9186	98	72.449	8.70423	38.0282	1.63117	16094
ACVR1	90	M-004924-02	NM_001105	96.8215	396	55.8081	6.49774	23.0769	1.07598	80.167	192	59.375	7.52632	42.9825	1.09379	16100
PRKACB	5567	M-004650-00	NM_002731	82.1516	336	46.7262	5.85987	23.5669	0.607522	87.2651	209	41.6268	4.57471	14.9425	-0.268036	10248
STK39	27347	M-004875-02	NM_013233	86.0636	352	56.5341	5.01005	16.5829	0.210862	39.666	95	48.4211	6.28261	28.2609	0.579662	12124
MATK	4145	M-003154-04	NM_139354	89.2421	365	66.0274	6.24066	27.8008	0.89808	61.7954	148	72.973	6.0463	24.0741	0.488454	14099
RPS6KB1	6198	M-003616-03	NM_003161	52.5672	215	49.3023	2.9717	15.0943	-1.24325	48.0167	115	40.8696	2.42553	10.6383	-1.28273	1818
MAP3K3	4215	M-003301-02	NM_002401	52.5672	215	47.907	3.49515	12.6214	-0.748655	42.5887	102	44.1176	0.555556	0	-2.09165	1973
FGFRL1	53834	M-013064-01	NM_021923	93.8875	384	74.4792	7.63287	33.5664	1.83101	67.2234	161	75.1553	8.87603	44.6281	1.79081	17730
NME1	4830	M-006821-01	NM_000269	82.6406	338	69.5266	3.22553	7.65957	-0.798405	77.2443	185	59.4595	6.13636	31.8182	0.417587	7796
TNK1	8711	M-003180-03	NM_003985	73.5941	301	68.1063	2.77073	10.7317	-1.00564	55.5324	133	63.1579	2.61905	8.33333	-1.10931	2508
BRSK2	9024	M-005381-03	NM_003957	97.066	397	73.2997	3.80069	10.6529	-0.400813	79.7495	191	67.0157	5.00781	17.9688	-0.0600434	7091
NTRK3	4916	M-003161-02	NM_002530	99.022	405	61.2346	2.62903	7.25806	-1.07079	92.6931	222	60.3604	3.88806	15.6716	-0.572575	3668
LMTK2	22853	M-003149-02	NM_014916	96.8215	396	67.4242	4.33333	13.8577	-0.265736	80.167	192	59.8958	3.68696	11.3043	-0.608409	5724
DTYMK	1841	M-006720-01	NM_012145	108.557	444	57.2072	4.50787	14.9606	-0.163814	101.044	242	63.2231	5.51634	26.1438	0.137181	8819
PIK3R4	30849	M-005025-02	NM_014602	106.357	435	54.7126	4.64286	15.9664	-0.378679	84.7599	203	52.2167	5.15094	19.8113	-0.21783	6587
GCK	2645	M-010819-01	NM_000162	92.9095	380	62.8947	6.20502	26.3598	0.31848	45.0939	108	69.4444	4.32	17.3333	-0.676176	7816
RFK	55312	M-007260-01	NM_018339	80.4401	329	62.0061	5.51961	21.0784	-0.391866	64.7182	155	54.1935	6.22619	23.8095	0.145548	7981
TTBK2	146057	M-004682-01	NM_173500	62.5917	256	71.0938	3.54945	9.34066	-1.26967	47.1816	113	67.2566	1.93421	3.94737	-1.67348	1290
CDC42BPA	8476	M-003814-04	NM_014826	62.5917	256	73.4375	7.43085	34.5745	1.15746	28.81	69	75.3623	10.1154	50	2.1622	17238
GSG2	83903	M-005327-01	NM_031965	66.7482	273	72.1612	4.41117	17.2589	-0.375939	57.62	138	78.2609	3.98148	18.5185	-0.515149	5597
HIPK1	204851	M-004809-03	NM_152696	78.9731	323	62.8483	4.10345	12.3153	-0.49575	55.9499	134	56.7164	3.39474	11.8421	-0.791526	4471
MAP3K11	4296	M-003577-03	NM_002419	73.3496	300	41	7.52846	39.0244	1.59663	23.382	56	48.2143	6.14815	33.3333	0.454641	15137
AURKB	9212	M-003326-08	NM_004217	42.0538	172	69.7674	3.50833	12.5	-0.79184	25.8873	62	69.3548	3.02326	13.9535	-0.985799	3232
LIMK2	3985	M-003311-03	NM_001031801	93.154	381	54.8556	3.92344	13.3971	-0.470433	71.3987	171	54.386	5.32258	19.3548	0.130217	7666
GRK4	2868	M-004625-01	NM_001004057	40.0978	164	78.6585	3.7907	14.7287	-0.557156	9.60334	23	82.6087	0.736842	0	-1.93422	2591
MYLK4	340156	M-027171-02	NM_001012418	80.9291	331	60.423	3.54	8.5	-0.985098	80.167	192	58.3333	5.55357	26.7857	0.122486	6274
EPHB2	2048	M-003122-03	NM_017449	96.577	395	63.038	5.0241	22.0884	0.0548295	104.802	251	59.761	7.06667	32	0.848384	12310
SGK3	23678	M-004162-02	NM_013257	73.3496	300	61	3.01093	6.55738	-0.857194	68.476	164	56.7073	2.73118	12.9032	-1.01086	3028
DLG3	1741	M-009462-02	NM_020730	99.7555	408	61.7647	4.65873	15.873	-0.0492758	99.7912	239	50.6276	3.41322	8.26446	-0.831741	5926
RET	5979	M-003170-02	NM_020630	65.2812	267	70.7865	3.02116	8.46561	-0.927937	58.8727	141	80.1418	0.59292	0.884956	-2.04242	1586
MAP2K6	5608	M-003967-01	NM_002758	85.8191	351	60.6838	4.4554	14.0845	-0.0936093	94.7808	227	56.8282	6.06202	27.1318	0.404321	10230
RPS6KC1	26750	M-005371-02	NM_012424	97.066	397	54.9118	4.66972	16.055	0.0231949	103.132	247	52.2267	6.62791	31.0078	0.656526	11586
NME7	29922	M-006756-02	NM_013330	81.1736	332	63.253	4.63333	16.1905	-0.159892	95.6159	229	61.1354	5.58571	19.2857	0.23911	9259
MAP3K10	4294	M-003576-01	NM_002446	84.3521	345	52.1739	3.5	10	-0.800415	78.9144	189	50.2646	6.77895	29.4737	0.696094	8738
UCK1	83549	M-004062-01	NM_031432	73.8386	302	80.4636	5.06996	18.93	-0.200683	63.048	151	70.1987	7.14151	31.1321	0.67134	10695
FGFR2	2263	M-003132-04	NM_000141	86.3081	353	72.238	5.77255	24.3137	0.00851896	79.3319	190	61.0526	6.30172	29.3103	0.208983	9914
PRKX	5613	M-004660-02	NM_005044	74.8166	306	60.1307	7.16304	38.0435	0.557474	60.5428	145	62.7586	7.69231	38.4615	0.860064	14277
GNE	10020	M-006729-00	NM_005476	112.469	460	55.2174	5.44882	19.2913	-0.175046	98.9562	237	57.8059	7.75182	34.3066	1.01521	11751
PRKAR1B	5575	M-030847-01	NM_002735	67.7262	277	62.0939	4.65698	17.4419	-0.400786	60.1253	144	59.0278	5.22353	20	-0.00774329	7315
MVK	4598	M-006749-00	NM_000431	84.5966	346	71.6763	4.17339	12.5	-0.494514	65.1357	156	75	3.79487	13.6752	-0.550436	5152
PKIB	5570	M-008224-01	NM_032471	80.9291	331	61.9335	7.67317	35.6098	1.54709	48.0167	115	70.4348	6.50617	33.3333	0.669433	15741
CDK5	1020	M-003239-01	NM_004935	94.621	387	48.5788	5.14362	20.2128	0.259228	66.8058	160	41.875	6.37313	34.3284	0.606086	12392
ADCK4	79934	M-005305-01	NM_024876	71.6381	293	57.3379	4.83929	16.6667	-0.0198888	62.6305	150	55.3333	4.80723	19.2771	-0.127079	8264
EIF2AK1	27102	M-005007-00	NM_014413	88.2641	361	61.7729	4.47982	17.4888	-0.138187	65.9708	158	58.2278	4.07609	16.3043	-0.385915	6910
MAPKAPK3	7867	M-005014-01	NM_004635	76.0391	311	62.701	6.58974	32.3077	1.04819	77.6618	186	67.7419	7.80159	39.6825	1.32026	16432
ACVR2B	93	M-004927-01	NM_001106	95.8435	392	66.5816	8.4636	42.1456	1.8263	45.0939	108	60.1852	6.10769	18.4615	0.423251	15208
ERBB3	2065	M-003127-03	NM_001005915	61.3692	251	79.2829	9.22613	40.7035	2.45661	53.8622	129	75.1938	8.80412	44.3299	1.686	17878
NEK3	4752	M-004867-02	NM_152720	82.6406	338	59.4675	5.87065	26.8657	0.782595	66.8058	160	65	3.65385	13.4615	-0.542901	9747
COL4A3BP	10087	M-012101-00	NM_005713	103.178	422	65.6398	7.19134	31.0469	1.40482	68.8935	165	76.3636	8.03175	38.0952	1.31295	16967
CDC2L5	8621	M-004688-01	NM_031267	96.088	393	64.1221	6.36905	25.7937	0.98897	88.5177	212	63.2075	5.1194	25.3731	0.0605154	12590
ALK	238	M-003103-02	NM_004304	88.9976	364	62.3626	6.33921	24.6696	0.992183	60.1253	144	71.5278	5.83495	23.301	0.35068	13756
SPEG	10290	M-007687-01	NM_005876	75.5501	309	72.4919	1.33929	2.67857	-1.851	61.7954	148	83.7838	1.16129	3.22581	-1.77418	636
TP53RK	112858	M-003108-02	NM_033550	65.2812	267	66.6667	2.90449	10.1124	-1.1249	54.2797	130	77.6923	2.30693	6.93069	-1.19902	2105
EFNA5	1946	M-011649-01	NM_001962	83.8631	343	61.8076	7.08019	34.434	1.24837	95.6159	229	70.3057	8.04348	40.3727	1.31915	16772
MAPK13	5603	M-003591-02	NM_002754	100.978	413	58.1114	5.70833	24.1667	0.178111	103.132	247	57.8947	6.31469	34.2657	0.345603	11183
TRIB2	28951	M-005391-01	NM_021643	59.4132	243	80.2469	6.1641	28.7179	0.247199	47.5992	114	66.6667	4.22368	21.0526	-0.684402	7517
EGFR	1956	M-003114-03	NM_201283	86.5526	354	61.8644	7.10502	31.9635	0.474634	66.8058	160	72.5	7.47414	37.931	0.815568	13872
ROS1	6098	M-003173-01	NM_002944	82.8851	339	61.9469	6.4381	29.5238	0.336636	43.0063	103	59.2233	6.31148	27.8689	0.416239	12036
HK3	3101	M-006736-00	NM_002115	109.046	446	49.1031	2.71689	4.56621	-1.55202	77.2443	185	51.3514	3.62105	11.5789	-0.680267	2698
DDR2	4921	M-003112-04	NM_006182	71.8826	294	71.7687	4.09953	16.5877	-0.586345	53.4447	128	69.5312	2.33708	10.1124	-1.15732	3434
DAPK2	23604	M-004418-03	NM_014326	96.577	395	70.3797	6.79496	26.259	0.998652	55.5324	133	76.6917	7.36275	40.1961	1.11252	15985
ITPK1	3705	M-006741-00	NM_014216	34.7188	142	45.0704	5.75	29.6875	0.553552	8.76827	21	33.3333	1.57143	0	-1.51785	6964
EPHA2	1969	M-003116-02	NM_004431	117.359	480	54.7917	5.51331	21.2928	0.312832	108.559	260	71.9231	5.68449	23.5294	0.325397	11597
PHKG1	5260	M-005023-02	NM_006213	69.1932	283	43.4629	3.62602	11.3821	-0.672771	70.5637	169	33.1361	3.14286	7.14286	-0.754817	4075
FUK	197258	M-007255-01	NM_145059	61.3692	251	62.5498	4.36943	18.4713	-0.262124	31.7328	76	71.0526	6.66667	35.1852	0.859854	11043
AK4	205	M-006700-02	NM_013410	76.0391	311	69.1318	5.51163	21.3953	0.100644	46.7641	112	66.0714	4.64865	21.6216	-0.1842	8583
DGKH	160851	M-006716-00	NM_152910	91.9315	376	58.5106	5.33636	20	0.198599	94.7808	227	62.9956	4.88112	27.2727	-0.039292	9635
FRK	2444	M-003139-01	NM_002031	94.621	387	57.8811	7.16071	33.4821	1.46503	65.9708	158	63.2911	5.81	23	0.489778	15112
PIK3CB	5291	M-003019-02	NM_006219	80.4401	329	68.3891	4.44444	15.1111	-0.204416	71.8163	172	72.093	3.45161	11.2903	-0.710469	5655
KCNH2	3757	M-006233-02	NM_172056	68.9487	282	59.2199	2.91617	7.78443	-1.02104	46.7641	112	50.8929	1.50877	3.50877	-1.52306	1840
CDKL1	8814	M-004323-01	NM_004196	46.6993	191	60.733	1.91379	2.58621	-1.5699	14.1962	34	50	0.823529	0	-1.8684	814
NTRK2	4915	M-003160-02	NM_001018064	101.222	414	57.0048	6.17373	25	0.84348	105.219	252	59.9206	7.07285	38.4106	0.962241	15345
AATK	9625	M-005301-03	NM_001080395	55.7457	228	66.6667	3.15789	8.55263	-1.03095	41.3361	99	58.5859	1.39655	3.44828	-1.55756	1799
PRKCG	5582	M-004654-01	NM_002739	80.1956	328	73.1707	5.18333	20	0.121671	73.904	177	70.0565	7.00806	33.871	0.903894	12739
STK38	11329	M-004674-01	NM_007271	73.5941	301	71.7608	4.91667	21.7593	-0.321199	52.1921	125	55.2	5.34783	21.7391	-0.038556	7447
PMVK	10654	M-006782-01	NM_006556	63.8142	261	65.1341	5.98235	26.4706	0.0941227	27.9749	67	53.7313	4.94444	19.4444	-0.302928	8122
CSNK2A2	1459	M-004752-00	NM_001896	48.8998	200	75.5	3.86755	13.245	-1.31662	20.8768	50	72	1.69444	8.33333	-1.82207	1090
VRK2	7444	M-004684-02	NM_006296	88.9976	364	67.033	6.22131	27.459	0.260146	83.5073	200	69.5	5.79137	27.3381	0.164754	10785
KALRN	8997	M-010019-00	NM_003947	87.2861	357	67.7871	5.07851	22.7273	-0.164822	49.6868	119	70.5882	5.25	17.8571	0.0432236	8412
ARAF	369	M-003563-03	NM_001654	72.8606	298	73.8255	4.6	15.9091	-0.255668	50.5219	121	78.5124	4.22105	17.8947	-0.31813	6689
BCR	613	M-003875-05	NM_021574	63.5697	260	61.9231	5.6646	23.6025	0.403546	30.4802	73	72.6027	7.13208	30.1887	0.992348	14106
DCK	1633	M-006710-00	NM_000788	44.0098	180	46.6667	4.28571	17.8571	-0.23111	33.4029	80	57.5	4.17391	19.5652	-0.352692	6658
TBCK	93627	M-005346-00	NM_033115	84.8411	347	56.4841	4.66837	16.8367	-0.120245	56.785	136	64.7059	4.61364	14.7727	-0.175949	7694
SRP72	6731	M-019716-01	NM_006947	61.6137	252	50.7937	5.5	23.4375	0.43761	28.3925	68	44.1176	3.86667	10	-0.441966	8955
DGKI	9162	M-006717-01	NM_004717	96.088	393	60.8142	6.13389	25.9414	0.786085	51.7745	124	56.4516	5.31429	20	0.230786	12771
CSK	1445	M-003110-02	NM_004383	68.9487	282	62.766	5.23729	24.8588	-0.00851896	44.6764	107	57.9439	4.22581	20.9677	-0.391558	7368
EPHA1	2041	M-003115-03	NM_005232	69.1932	283	79.8587	8.36283	41.5929	1.96321	54.2797	130	56.9231	7	36.4865	0.90647	16705
RAF1	5894	M-003601-02	NM_002880	90.4645	370	70.5405	5.66284	24.5211	0.661295	52.1921	125	74.4	5.27957	21.5054	0.23361	12465
PRKCSH	5589	M-010618-00	NM_002743	109.535	448	45.5357	4.52941	15.6863	-0.109611	75.5741	181	54.6961	5.15152	20.202	0.0452127	8653
PRKCD	5580	M-003524-01	NM_006254	83.3741	341	57.7713	5.28934	21.3198	0.372719	59.2902	142	62.6761	4.1573	17.9775	-0.337009	9112
ATR	545	M-003202-05	NM_001184	75.7946	310	49.3548	1.33987	2.61438	-1.84913	56.3674	135	51.1111	0.797101	0	-1.89592	557
CAMK2A	815	M-004942-00	NM_015981	93.154	381	51.1811	7.6359	34.8718	1.72008	89.3528	214	54.2056	8.96552	45.6897	1.80538	17672
KDR	3791	M-003148-01	NM_002253	66.0147	270	41.4815	4.14286	13.3929	-0.425247	47.1816	113	48.6726	2.89091	7.27273	-0.895129	4431
TAF1	6872	M-005041-01	NM_004606	96.8215	396	63.1313	4.988	18.4	0.0573572	93.9457	225	47.5556	4.68224	18.6916	-0.166801	8472
CDK19	23097	M-004689-00	NM_015076	111.247	455	51.8681	4.85169	16.5254	-0.31151	61.3779	147	54.4218	5.3625	20	-0.0474233	7455
NUAK2	81788	M-005374-01	NM_030952	63.3252	259	84.556	4.73516	20.0913	-0.567303	47.1816	113	84.9558	3.10417	14.5833	-1.15334	3499
IKBKAP	8518	M-009371-00	NM_003640	96.3325	394	61.9289	5.71311	22.9508	-0.271759	84.7599	203	65.0246	6.75758	33.3333	0.433076	9527
ADRBK2	157	M-004326-02	NM_005160	95.11	389	60.6684	5.2161	20.7627	-0.313301	70.5637	169	64.497	7.36697	40.367	0.837689	10758
ICK	22858	M-004811-02	NM_014920	106.112	434	48.3871	6.26667	27.1429	0.506842	76.4092	183	49.7268	5.84615	21.978	0.271804	12108
ADCK2	90956	M-005304-01	NM_052853	58.9242	241	47.7178	4.01739	12.1739	-0.589217	43.8413	105	33.3333	1.48571	2.85714	-1.60097	2797
PI4K2B	55300	M-006769-01	NM_018323	57.7017	236	59.7458	1.52482	2.12766	-1.94931	27.9749	67	59.7015	1.2	2.5	-1.74078	613
TRIB3	57761	M-003754-01	NM_021158	74.0831	303	69.967	3.39623	7.54717	-0.738866	38.8309	93	60.2151	3.82143	14.2857	-0.554486	4448
YSK4	80122	M-004843-01	NM_001018046	69.9267	286	60.8392	3.76437	13.7931	-0.636238	55.9499	134	55.9701	2.04	6.66667	-1.38543	2960
HIPK2	28996	M-003266-03	NM_022740	89.4866	366	74.3169	3.65809	11.3971	-0.61081	84.7599	203	66.5025	3.11111	9.62963	-0.826624	4052
PRPS1	5631	M-006784-00	NM_002764	70.1711	287	72.4739	5.75962	23.5577	0.570802	58.8727	141	69.5035	6.73469	31.6327	0.833311	14251
CSNK1D	1453	M-003478-00	NM_001893	74.5721	305	55.4098	7.43195	36.0947	1.23451	82.6722	198	52.0202	4.69903	25.2427	-0.218749	11941
SCYL1	57410	M-005373-01	NM_001048218	90.709	371	67.3854	6.636	30.4	0.980121	65.1357	156	61.5385	11.5104	61.4583	2.91086	17026
PRKAB2	5565	M-007672-00	NM_005399	75.5501	309	71.1974	2.05	1.36364	-1.39243	48.8518	117	73.5043	3.95349	13.9535	-0.409883	3654
STK32B	55351	M-004618-00	NM_018401	83.1296	340	75.8824	6.31783	24.8062	0.902807	75.1566	180	72.2222	6.99231	30.7692	0.838457	15162
MAP3K7IP1	10454	M-004770-02	NM_153497	91.687	375	49.8667	5.64171	25.1337	0.569933	73.4864	176	57.9545	3.69608	15.6863	-0.588136	8936
EIF2AK2	5610	M-003527-00	NM_002759	89.9756	368	59.7826	4.33636	15	-0.150924	93.5282	224	58.9286	6.59848	30.303	0.694155	10998
RIPK3	11035	M-003534-01	NM_006871	90.4645	370	60.5405	3.98661	14.2857	-0.354334	55.5324	133	62.406	4.07229	13.253	-0.456447	5850
ULK4	54986	M-005319-03	NM_017886	69.6822	285	63.5088	3.48619	13.2597	-0.800837	70.1461	168	58.9286	3.85859	15.1515	-0.497997	4450
SPHK2	56848	M-004831-00	NM_020126	85.0856	348	63.7931	5.93243	24.7748	0.590668	71.8163	172	66.2791	5.07895	16.6667	-0.0287058	11147
TESK1	7016	M-005043-01	NM_006285	61.6137	252	59.127	7.26174	37.5839	1.05379	64.3006	154	51.2987	7.48101	31.6456	0.871816	15566
CSNK2B	1460	M-007679-00	NM_001320	68.7042	281	65.4804	7.78804	37.5	1.16292	34.6555	83	62.6506	6.73077	34.6154	0.450081	14510
DYRK3	8444	M-004731-01	NM_003582	52.5672	215	61.3953	3.83333	10.6061	-1.36185	23.382	56	66.0714	4.08108	10.8108	-0.821584	2530
TYK2	7297	M-003182-02	NM_003331	84.8411	347	68.0115	6.08475	25.4237	0.156812	71.3987	171	60.2339	6.86408	30.0971	0.56914	11884
MYO3A	53904	M-004862-01	NM_017433	49.3888	202	49.0099	5.85859	27.2727	0.252194	35.4906	85	37.6471	5.21875	28.125	-0.0532315	9777
SPHK1	8877	M-004172-03	NM_021972	69.9267	286	74.4755	3.82629	12.6761	-0.720691	53.8622	129	82.9457	4.30841	14.0187	-0.360775	5112
DBF4	10926	M-004165-02	NM_006716	102.934	421	56.2945	2.75527	8.43882	-1.27381	96.0334	230	60.4348	4.78417	18.705	-0.155118	4672
PDGFRB	5159	M-003163-03	NM_002609	67.9707	278	58.6331	4.62577	19.0184	-0.0638815	46.3466	111	58.5586	4.32308	18.4615	-0.367297	7237
FGR	2268	M-003135-03	NM_001042729	71.3936	292	59.589	4.14943	17.2414	-0.440644	55.9499	134	42.5373	2.98246	10.5263	-0.998255	4178
ROR1	4919	M-003171-02	NM_001083592	78.4841	321	68.8474	6.66516	29.8643	1.07323	68.8935	165	72.7273	6	25.8333	0.443599	14306
CDK12	51755	M-004031-03	NM_015083	77.5061	317	63.7224	3.35149	10.396	-0.819219	50.5219	121	61.157	3.24324	10.8108	-0.791076	3619
CDKN1B	1027	M-003472-00	NM_004064	65.2812	267	60.2996	4.82609	16.7702	-0.267756	53.8622	129	49.6124	2.625	4.6875	-1.20008	4356
ERBB4	2066	M-003128-03	NM_001042599	79.2176	324	62.963	2.15196	6.86275	-1.58834	63.048	151	43.0464	0.784615	4.61538	-1.99558	709
PFKFB4	5210	M-006764-01	NM_004567	65.7702	269	65.7993	3.59322	10.1695	-0.539378	62.2129	149	78.5235	1.90598	3.4188	-1.37919	3205
PKMYT1	9088	M-005026-02	NM_004203	75.5501	309	62.7832	5.01031	22.6804	0.137572	59.7077	143	61.5385	3.38636	14.7727	-0.837873	6709
SCYL3	57147	M-005357-00	NM_020423	72.8606	298	56.7114	4.27811	17.7515	-0.227139	48.8518	117	50.4274	3.32203	11.8644	-0.798229	5349
IKBKB	3551	M-003503-03	NM_001556	79.7066	326	75.4601	4.41057	14.2276	-0.131792	45.5115	109	61.4679	7.86567	37.3134	1.22865	12371
MAP3K13	9175	M-003579-01	NM_004721	57.9462	237	54.4304	3.06202	10.8527	-0.902191	52.6096	126	69.0476	2.43678	10.3448	-1.23884	2488
CAMK1D	57118	M-004946-01	NM_020397	80.9291	331	57.4018	6.02105	24.7368	0.615143	93.5282	224	57.5893	7.06977	31.0078	0.918443	14632
IRAK3	11213	M-004762-00	NM_007199	49.1443	201	40.2985	4.71605	14.8148	-0.122831	38.8309	93	30.1075	2.5	10.7143	-1.23911	4840
MOS	4342	M-003859-02	NM_005372	88.2641	361	60.3878	8.04128	43.1193	1.47332	45.929	110	50	5.85455	30.9091	0.0935284	13595
PIP4K2B	8396	M-006779-03	NM_003559	72.1271	295	57.6271	5.47647	22.9412	-0.172291	49.2693	118	43.2203	5.31373	19.6078	-0.233196	7287
PACSIN1	29993	M-007735-00	NM_020804	86.5526	354	69.209	7.89796	39.1837	0.770914	76.8267	184	60.8696	8.26786	33.9286	1.02656	15312
DAPK3	1613	M-004947-00	NM_001348	62.1027	254	82.2835	9.24402	46.89	1.77563	23.382	56	75	9.64286	45.2381	1.77851	17694
PIK3R1	5295	M-003020-04	NM_181504	99.022	405	62.2222	8.03968	38.4921	1.31573	67.2234	161	70.8075	8.86842	48.2456	1.55124	17137
PRKY	5616	M-004661-03	NM_002760	104.156	426	64.7887	4.84783	16.6667	-0.315405	66.8058	160	64.375	3.54369	12.6214	-0.759009	5135
MAP3K1	4214	M-003575-02	NM_005921	73.3496	300	60.3333	4.90608	15.4696	-0.227465	50.1044	120	62.5	4.98667	25.3333	-0.114549	7202
ZAP70	7535	M-005398-04	NM_001079	81.6626	334	64.3713	4.27907	17.2093	-0.435303	51.357	123	52.8455	3.52308	16.9231	-0.781536	4657
SRPK3	26576	M-004840-03	NM_014370	81.9071	335	77.6119	7.5	33.8462	1.28677	61.7954	148	75.6757	9.0625	43.75	1.70882	17212
PTK7	5754	M-003167-03	NM_152881	89.9756	368	48.913	6.95556	32.7778	1.06347	68.8935	165	42.4242	3.58571	14.2857	-0.703003	9939
RPS6KL1	83694	M-005372-01	NM_031464	62.8362	257	45.9144	1.71186	3.38983	-1.9246	38.8309	93	44.086	0.707317	0	-1.99286	461
RPS6KA6	27330	M-004670-01	NM_014496	87.2861	357	67.2269	7.32917	34.1667	0.978562	96.0334	230	61.7391	5.71127	26.0563	0.148785	12927
STK4	6789	M-004157-01	NM_006282	92.4205	378	71.4286	6.22963	28.5185	0.551832	58.8727	141	62.4113	6.64773	31.8182	0.613077	13485
MAGI1	9223	M-011922-01	NM_004742	62.1027	254	72.8346	1.79459	4.86486	-1.73502	38.4134	92	60.8696	0.607143	0	-2.01974	567
SLK	9748	M-003850-02	NM_014720	76.0391	311	77.1704	7.725	37.5	1.50402	67.2234	161	75.1553	6.20661	31.405	0.39031	14799
CDKN1C	1028	M-003244-03	NM_000076	83.1296	340	66.1765	6.36889	28	0.785129	59.2902	142	66.1972	5.98936	28.7234	0.360578	13296
PIP5K1C	23396	M-004782-00	NM_012398	112.469	460	60	6.27174	27.1739	0.750132	103.967	249	51.8072	8.14729	37.9845	1.30512	15747
PFKL	5211	M-006822-00	NM_002626	77.2616	316	76.8987	6.09877	25.9259	0.647077	43.0063	103	77.6699	6.8	27.5	0.689357	14084
PCK1	5105	M-006796-01	NM_002591	80.4401	329	48.6322	5.375	17.5	0.0737864	51.7745	124	38.7097	4.45833	20.8333	-0.317601	7990
CDK9	1025	M-003243-03	NM_001261	81.4181	333	69.6697	5.03448	18.9655	-0.116676	52.1921	125	60	4	18.6667	-0.609894	6286
FGFR4	2264	M-003134-02	NM_002011	83.6186	342	66.9591	5.42358	24.8908	-0.187287	58.4551	140	62.1429	7.83908	42.5287	0.942568	11533
CRKL	1399	M-012023-02	NM_005207	62.1027	254	52.7559	4.84328	17.9104	-0.706344	48.0167	115	56.5217	4.24615	18.4615	-0.768825	3960
SRPK1	6732	M-003982-02	NM_003137	87.2861	357	56.3025	7.10945	32.3383	0.260881	94.3633	226	44.2478	5.56	26	-0.231182	9074
PRKACA	5566	M-004649-01	NM_207518	80.9291	331	62.8399	10.0433	53.8462	2.16693	35.0731	84	52.381	8.72727	38.6364	1.33388	17499
PTK2B	2185	M-003165-03	NM_004103	64.3032	263	63.1179	3.46988	9.03614	-1.34084	46.7641	112	74.1071	3.45783	12.0482	-0.932667	2314
MERTK	10461	M-003155-02	NM_006343	70.6601	289	72.6644	6.51905	27.1429	0.570883	66.3883	159	59.7484	7.31579	33.6842	0.923054	14494
CERK	64781	M-004061-02	NM_022766	78.9731	323	63.1579	3.70588	11.2745	-0.971201	68.0585	163	65.0307	4.45283	15.0943	-0.385989	4404
NUCKS1	64710	M-014208-01	NM_022731	87.2861	357	70.028	9.836	50	2.65679	63.4656	152	66.4474	9.09901	47.5248	1.71888	17909
CIT	11113	M-004613-00	NM_007174	79.7066	326	64.1104	6.43541	28.7081	0.620015	60.1253	144	54.1667	8.16667	42.3077	1.27315	15354
CDKL4	344387	M-022660-01	NM_001009565	90.709	371	69.8113	5.65637	23.9382	0.263538	57.2025	137	59.854	6.56098	29.2683	0.617553	12452
SGK269	79834	M-005339-01	NM_024776	69.6822	285	53.3333	4.46711	18.4211	-0.422942	52.6096	126	42.8571	1.75926	3.7037	-1.54487	3343
OXSR1	9943	M-004870-02	NM_005109	88.9976	364	62.0879	9.76106	49.5575	2.29666	65.5532	157	55.414	8.02299	39.0805	1.16831	17332
RPS6KA5	9252	M-004665-02	NM_182398	62.1027	254	57.0866	7.13793	33.1034	1.00503	60.5428	145	51.0345	3.94595	17.5676	-0.641908	10011
STK32C	282974	M-004615-00	NM_173575	87.0416	356	70.2247	6.908	30.8	1.1053	66.8058	160	67.5	6.16667	25.9259	0.473239	14498
PRKD2	25865	M-004197-02	NM_001079882	58.4352	239	75.3138	5.01111	18.3333	-0.0990026	59.2902	142	71.1268	3.59406	12.8713	-0.824194	5764
STRADA	92335	M-005343-02	NM_001003786	75.3056	308	40.2597	2.84677	9.67742	-1.2767	41.3361	99	32.3232	0.96875	0	-1.94641	1062
COMMD3	23412	M-020053-01	NM_012071	90.4645	370	60.2703	3.98206	14.3498	-0.612073	70.1461	168	58.3333	4.61224	17.3469	-0.327901	5491
TK2	7084	M-006788-03	NM_004614	95.8435	392	70.1531	6.54182	31.2727	0.836167	73.0689	175	79.4286	9.22302	45.3237	1.75937	16434
CSNK2A1	1457	M-003475-03	NM_177560	88.7531	363	74.3802	7.11111	31.8519	0.99691	60.1253	144	62.5	7.03333	33.3333	0.821366	15325
SRMS	6725	M-005376-00	NM_080823	67.9707	278	69.0647	6.08333	29.6875	0.416308	33.4029	80	53.75	5.76744	30.2326	0.162702	11362
MAP4K2	5871	M-003587-01	NM_004579	94.3765	386	61.1399	7.41949	32.6271	0.883318	85.595	205	62.439	8.57031	45.3125	1.24506	15945
PDK1	5163	M-005019-00	NM_002610	79.4621	325	62.1538	9.04455	44.5545	1.61618	104.802	251	66.9323	9.41071	48.2143	1.54496	17422
RAGE	5891	M-004838-01	NM_014226	85.5746	350	61.4286	8.29767	40.4651	0.658801	62.2129	149	60.4027	9.15556	45.5556	1.32748	15546
BMPR2	659	M-005309-03	NM_001204	75.3056	308	47.0779	5.96552	28.2759	-0.424501	51.357	123	50.4065	4.80645	19.3548	-0.517464	5420
NRBP2	340371	M-005340-02	NM_178564	80.4401	329	67.4772	5.97748	25.2252	-0.193945	51.357	123	44.7154	5.76364	25.4545	0.0408636	8294
MAP2K4	6416	M-003574-02	NM_003010	97.066	397	60.7053	7.28216	36.5145	0.727479	75.1566	180	66.6667	8.31667	42.5	1.30457	15697
NADK	65220	M-006318-01	NM_023018	90.9535	372	63.7097	7.18143	29.9578	0.725173	61.7954	148	41.8919	6.56452	33.871	0.499475	13667
TLK2	11011	M-005389-02	NM_006852	56.4792	231	61.4719	4.76056	18.3099	-0.500992	53.0271	127	60.6299	3.62338	9.09091	-0.837842	4342
TJP2	9414	M-009932-02	NM_201629	74.3276	304	75.9868	6	25.5411	0.0962458	63.4656	152	72.3684	5.85455	25.4545	0.151637	10045
ADCK5	203054	M-018919-00	NM_174922	73.5941	301	67.7741	6.0098	28.4314	0.187571	63.048	151	60.9272	6.93478	31.5217	0.714581	12495
MAPK11	5600	M-003972-03	NM_002751	82.3961	337	57.27	5.51295	23.8342	-0.105844	46.3466	111	45.045	2.2	4	-1.41748	4636
PGK2	5232	M-006768-02	NM_138733	90.9535	372	67.7419	6.52381	30.5556	0.182364	58.8727	141	70.922	4.07	16	-0.697629	7238
MELK	9833	M-004029-01	NM_014791	83.6186	342	57.3099	4.60714	15.8163	-0.708228	71.3987	171	68.4211	2.64957	4.2735	-1.3026	2878
PRKCH	5583	M-004655-01	NM_006255	57.2127	234	52.1368	5.77869	29.5082	0.187622	32.1503	77	48.0519	4.32432	18.9189	-0.435148	8055
PAK3	5063	M-003614-00	NM_002578	81.9071	335	75.5224	7.71146	34.7826	1.15731	77.6618	186	72.043	5.88806	26.8657	0.143981	13326
PFKFB1	5207	M-006761-01	NM_002625	76.7726	314	63.3758	2.79397	8.54271	-1.58327	39.2484	94	59.5745	4.44643	17.8571	-0.441224	3341
INSRR	3645	M-005332-00	NM_014215	75.7946	310	62.2581	7.06218	34.715	0.859822	45.0939	108	45.3704	7	28.5714	0.682809	14622
DLG2	1740	M-011252-02	NM_001364	88.2641	361	65.651	7.11392	28.692	0.884335	80.5846	193	64.2487	7.89516	41.9355	1.0844	15696
PIKFYVE	200576	M-005058-05	NM_152671	76.0391	311	82.9582	4.33333	15.8915	-0.856558	47.5992	114	78.0702	6.55056	28.0899	0.529785	8064
BMPR1A	657	M-004933-04	NM_004329	71.6381	293	49.1468	6.5	29.1667	0.376238	58.0376	139	55.3957	4.32468	23.3766	-0.564406	8345
PRPS1L1	221823	M-006804-00	NM_175886	82.8851	339	65.4867	7.60811	35.1351	0.713789	68.0585	163	55.8282	7.79121	38.4615	0.81904	14654
IGF2R	3482	M-010601-01	NM_000876	94.8655	388	67.5258	7.73664	39.313	0.597115	62.2129	149	64.4295	6.78125	32.2917	0.279479	12431
BUB1B	701	M-004101-02	NM_001211	87.7751	359	57.9387	5.9375	28.8462	-0.920827	58.8727	141	59.5745	6.60714	32.1429	0.210979	6804
MAP2K5	5607	M-003966-05	NM_002757	82.3961	337	57.5668	9.84021	52.0619	1.53523	56.785	136	57.3529	10.2179	55.1282	1.97726	17614
ALPK1	80216	M-005009-02	NM_001102406	71.1491	291	61.8557	6.13333	28.8889	-0.345292	46.3466	111	63.0631	4.08571	17.1429	-0.680715	5256
CDK7	1022	M-003241-02	NM_001799	93.154	381	48.0315	5.44262	21.8579	-0.556597	84.3424	202	45.5446	3.67391	9.78261	-0.762084	4363
LRRK1	79705	M-005320-02	NM_024652	88.0196	360	53.0556	6.83246	29.3194	0.287248	58.4551	140	47.1429	6.30303	27.2727	0.4205	11860
FLJ25006	124923	M-004624-00	NM_144610	89.2421	365	65.2055	6.84034	33.1933	0.439815	88.1002	211	63.0332	8.29323	40.6015	1.32042	14864
MAPK14	1432	M-003512-06	NM_139013	70.1711	287	68.2927	5.4898	20.4082	-0.433205	63.048	151	64.9007	4.69388	17.3469	-0.335275	5978
TBK1	29110	M-003788-02	NM_013254	69.4377	284	55.6338	5.27215	21.519	-0.470996	65.5532	157	37.5796	2.86441	3.38983	-1.0924	3912
ERN2	10595	M-004878-04	NM_033266	85.5746	350	60.8571	6.52582	26.7606	0.229311	91.4405	219	47.4886	5.53846	26.9231	0.13676	10544
PRKCI	5584	M-004656-02	NM_002740	94.8655	388	55.6701	3.74074	11.1111	-1.63733	83.5073	200	51	2.66667	5.88235	-1.29463	1338
TGFBR3	7049	M-010545-02	NM_003243	70.4156	288	63.8889	5.89674	23.913	-0.215982	70.5637	169	56.8047	3.83333	12.5	-0.725902	5583
CMPK1	51727	M-004059-00	NM_016308	90.22	369	56.9106	7.46667	35.7143	0.906018	84.7599	203	48.2759	7.33673	36.7347	0.971168	15492
CHKA	1119	M-006704-01	NM_212469	69.9267	286	70.6294	6.29703	29.2079	0.114555	70.9812	170	56.4706	7.1875	32.2917	0.773162	12349
WNK4	65266	M-005031-02	NM_032387	77.2616	316	73.1013	2.84848	7.79221	-1.79215	65.1357	156	64.1026	2.25	7	-1.39804	1066
RPS6KA1	6195	M-003025-04	NM_001006665	70.6601	289	32.1799	3.84946	17.2043	-1.20377	52.6096	126	42.0635	3.4717	18.8679	-0.878244	2634
IP6K3	117283	M-006739-01	NM_054111	75.0611	307	54.7231	5.2381	20.8333	-0.420344	53.8622	129	34.8837	4.08889	11.1111	-0.602765	5225
BMX	660	M-003106-04	NM_001721	98.044	401	64.3392	7.90698	36.4341	0.932278	87.6827	210	55.2381	6.67241	29.3103	0.624721	14595
CLK4	57396	M-004803-00	NM_020666	89.4866	366	60.6557	6.74775	30.1802	0.277055	51.7745	124	66.9355	2.6506	8.43373	-1.28424	6323
PAK2	5062	M-003597-03	NM_002577	108.802	445	62.2472	8.33574	40.4332	0.887023	91.858	220	61.3636	6.71111	32.5926	0.368681	13586
GUCY2E	390226	M-032942-00	XM_001134406	97.3105	398	66.0804	9.82129	47.5285	1.54069	90.6054	217	70.0461	7.76316	34.8684	0.764603	15996
CSNK1A1	1452	M-003957-04	NM_001892	93.1964	363	66.1157	7.85833	40	-0.668325	119.685	304	77.6316	8.31356	40.2542	0.481621	8404
NME2	4831	M-005102-02	NM_001018139	69.0629	269	58.3643	8.03185	39.4904	-0.329228	90.5512	230	64.3478	7.12838	32.4324	0.0720756	7891
MAK	4117	M-004813-01	NM_005906	97.8177	381	53.2808	9.27586	48.7685	0.600732	65.748	167	70.6587	8.85593	45.7627	0.979902	14714
PIK3CD	5293	M-006775-02	NM_005026	75.4814	294	80.2721	9.96186	46.1864	1.17095	43.3071	110	85.4545	6.57447	30.8511	0.0503103	12915
MAP3K6	9064	M-003969-00	NM_004672	86.0077	335	76.7164	10.6459	50.5837	1.61414	81.1024	206	76.2136	9.72611	50.9554	1.46995	17354
BRDT	676	M-004938-02	NM_001726	88.0616	343	67.93	8.34335	36.4807	0.455131	64.9606	165	73.9394	7.51639	40.1639	0.464464	12649
EIF2AK4	440275	M-005314-02	NM_001013703	84.4673	329	66.5653	8.45662	40.6393	0.413077	74.0157	188	64.3617	6.08264	28.9256	-0.208744	9778
NME6	10201	M-006755-01	NM_005793	79.0757	308	63.6364	6.37755	22.9592	-0.681394	74.8031	190	60.5263	2.50435	6.08696	-1.75927	2391
DYRK1A	1859	M-004805-01	NM_130438	79.5892	310	58.0645	9.50556	46.1111	1.08292	92.9134	236	51.2712	7.71074	39.6694	0.618754	14913
CAMK4	814	M-004944-01	NM_001744	61.8742	241	76.7635	2.57297	7.02703	-3.13814	52.7559	134	71.6418	0.770833	0	-2.65825	22
EYA4	2070	M-011853-01	NM_172103	82.1566	320	64.0625	8.13171	40.9756	0.214845	62.5984	159	62.8931	4.5	23	-0.92697	6826
DUSP5	1847	M-003566-02	NM_004419	80.1027	312	63.141	10.3401	48.2234	1.69928	80.7087	205	57.561	4.57627	18.6441	-0.784709	10689
PTPRD	5789	M-008527-01	NM_130393	93.1964	363	67.7686	9.11789	44.7154	0.877974	84.6457	215	69.7674	6.78	28.6667	0.0847691	12423
DUSP4	1846	M-003963-03	NM_001394	99.1014	386	60.6218	9.30769	51.7094	1.03666	66.9291	170	66.4706	9.55752	46.9027	1.41369	16513
MTM1	4534	M-008036-01	NM_000252	80.1027	312	67.6282	8.80095	43.6019	0.769149	56.6929	144	72.2222	6.59615	32.6923	0.0357289	11961
PSPH	5723	M-011888-01	NM_004577	105.006	409	61.1247	6.34	27.6	-0.632725	69.2913	176	64.2045	5.07965	17.6991	-0.656802	4446
CDC25C	995	M-003228-02	NM_022809	68.5494	267	34.0824	4.21978	17.5824	-1.99874	30.7087	78	34.6154	2.62963	3.7037	-1.71291	600
PPP2R4	5524	M-005214-01	NM_178003	75.4814	294	54.4218	7.425	35.625	-0.17639	63.7795	162	59.2593	5.69792	27.0833	-0.405263	6679
PTPRT	11122	M-008072-02	NM_007050	97.8177	381	62.7297	8.50209	42.6778	0.143554	69.2913	176	65.3409	6.6087	33.0435	-0.181303	8794
CTDP1	9150	M-009326-02	NM_048368	112.452	438	59.589	6.18391	27.2031	-1.36205	93.3071	237	70.8861	7.70833	39.881	0.23621	6058
TAOK3	51347	M-004844-02	NM_016281	98.3312	383	64.752	7.07661	31.0484	-0.857084	77.9528	198	81.3131	8.96894	43.4783	0.803601	8930
PKLR	5313	M-006780-01	NM_181871	75.9949	296	69.5946	7.27184	35.4369	-0.505658	55.1181	140	75	4.97143	21.9048	-0.881834	4227
PAK7	57144	M-003973-02	NM_020341	88.0616	343	71.7201	7.86179	40.2439	0.0530044	68.5039	174	82.7586	8.84028	43.0556	0.997447	12666
VRK1	7443	M-004683-02	NM_003384	86.7779	338	78.6982	7.82707	37.218	0.214087	78.7402	200	83.5	7.82036	34.7305	0.64019	12318
EPHA6	285220	M-005313-03	NM_173655	49.5507	193	68.3938	5.07576	19.697	-1.29288	25.9843	66	60.6061	5	22.5	-0.649526	3080
GUCY2C	2984	M-005328-01	NM_004963	92.6829	361	60.6648	6.0137	26.9406	-0.612344	65.3543	166	64.4578	4.24299	15.8879	-0.995954	3705
PNCK	139728	M-027176-02	NM_001039582	84.4673	329	76.8997	6.44664	30.0395	-0.472931	31.4961	80	81.25	5.38462	26.1538	-0.500775	5354
VRK3	51231	M-005397-02	NM_001025778	96.7908	377	66.8435	6.62302	28.9683	-0.287047	66.1417	168	71.4286	10.325	48.3333	1.81343	12459
PDGFRA	5156	M-003162-04	NM_006206	91.9127	358	64.8045	8.06466	36.6379	0.519965	64.5669	164	74.3902	4.79508	22.1311	-0.679366	8499
DDR1	780	M-003111-04	NM_013994	78.3055	305	72.7869	9.05856	44.1441	0.798548	64.1732	163	60.7362	6.29293	30.303	-0.128354	11324
NUDT15	55270	M-020621-00	NM_018283	91.9127	358	67.0391	6.25833	28.75	-0.593615	93.7008	238	60.5042	7.13194	35.4167	0.291729	7905
PTPN2	5771	M-008969-00	NM_002828	93.7099	365	70.6849	8.59302	41.0853	0.96252	89.3701	227	64.7577	7.42177	31.9728	0.530874	14371
INPP5J	27124	M-009108-01	NM_001002837	102.182	398	57.0352	5.24229	22.9075	-1.06709	59.8425	152	48.6842	1.90541	5.40541	-2.10207	1292
PTPRH	5794	M-009448-01	NM_002842	76.7651	299	60.5351	4.22099	17.6796	-1.59591	44.4882	113	61.0619	2.76812	10.1449	-1.64185	967
PPM1B	5495	M-008281-02	NM_001033556	102.182	398	59.5477	9.27426	51.4768	1.29284	77.5591	197	49.2386	7.84536	43.299	0.627113	15306
ACPL2	92370	M-008557-00	NM_152282	66.7522	260	56.5385	6.61224	32.6531	-0.223177	25.1969	64	46.875	2.1	6.66667	-1.98395	3647
PPP4C	5531	M-008486-01	NM_002720	74.7112	291	63.5739	5.84865	22.7027	-0.819078	65.3543	166	65.0602	6.73148	26.8519	0.172647	6907
NUDT1	4521	M-005218-00	NM_002452	60.5905	236	63.1356	3.01342	10.7383	-2.42572	29.9213	76	63.1579	1.45833	4.16667	-2.30401	147
PHPT1	29085	M-016904-01	NM_014172	70.6033	275	65.8182	7.80663	36.4641	0.00376246	64.9606	165	73.3333	3.95868	16.5289	-1.35891	5213
PTPN21	11099	M-009379-02	NM_007039	97.0475	378	61.3757	8.23276	40.5172	0.0560253	58.2677	148	71.6216	6.79245	38.6792	-0.154655	8506
TWF2	11344	M-003169-01	NM_007284	71.3736	278	72.6619	7.72277	32.6733	-0.220121	58.6614	149	78.5235	5.26496	23.0769	-0.882199	5201
PIK3C2A	5286	M-006771-01	NM_002645	50.3209	196	76.0204	8.47651	40.2685	0.448353	16.5354	42	64.2857	3.85185	7.40741	-1.39515	6800
STK32A	202374	M-004634-01	NM_145001	88.3184	344	59.593	8.60488	42.9268	0.744991	67.7165	172	68.6047	7.48305	39.8305	0.376318	13259
GTF2H1	2965	M-010924-00	NM_005316	95.5071	372	53.2258	7.05556	30.303	0.0462762	101.181	257	53.3074	8.19708	40.146	0.805711	12157
PBK	55872	M-005390-00	NM_018492	92.6829	361	70.3601	3.96063	12.9921	-1.65576	97.2441	247	71.2551	5.15341	22.7273	-0.585315	2836
ZAK	51776	M-005068-03	NM_016653	91.9127	358	65.6425	7.56596	31.4894	0.538986	86.6142	220	69.0909	11.3947	57.2368	2.24324	15854
PDK4	5166	M-019425-02	NM_002612	98.3312	383	64.752	8.27419	40.7258	0.834676	73.622	187	66.8449	9.824	52.8	1.50788	16190
CHUK	1147	M-003473-02	NM_001278	90.8858	354	62.7119	4.8018	17.5676	-1.05074	38.9764	99	65.6566	3.53846	13.8462	-1.27085	2129
TPK1	27010	M-006789-01	NM_001042482	80.1027	312	63.7821	7.55779	34.1709	0.502386	55.5118	141	63.1206	4.59551	20.2247	-0.775297	8168
TSSK4	283629	M-005310-00	NM_174944	95.7638	373	53.6193	8.175	39	0.567132	51.9685	132	53.7879	8.21127	43.662	0.736563	13975
EYA2	2139	M-017233-01	NM_172110	56.4827	220	64.5455	4.92958	21.1268	-1.07776	37.0079	94	53.1915	2.72	10	-1.71525	1545
DLG1	1739	M-009415-01	NM_001098424	94.7368	369	63.6856	5.78298	27.234	-0.362509	81.1024	206	57.2816	5.05932	24.5763	-0.546301	5045
PPP2R3B	28227	M-019459-01	NM_199326	55.7125	217	58.9862	2.67969	8.59375	-2.25165	30.315	77	48.0519	1.16216	0	-2.44465	159
STYXL1	51657	M-008031-01	NM_016086	81.1297	316	67.4051	7.52113	38.4977	0.547636	62.9921	160	57.5	5.61957	21.7391	-0.353604	9701
INPP4A	3631	M-011299-01	NM_001566	76.2516	297	64.6465	6.63542	32.2917	0.0649954	41.3386	105	54.2857	4.45614	17.5439	-0.915885	6209
PTPN13	5783	M-008065-00	NM_006264	98.5879	384	41.4062	5.81132	25.7862	-0.407684	64.9606	165	50.9091	5.16667	27.381	-0.598062	5264
PGAM2	5224	M-008712-02	NM_000290	108.087	421	61.7577	5.33077	20	-0.842908	77.1654	196	51.0204	6.05	29	-0.141913	5559
EPM2A	7957	M-006896-02	NM_001018041	92.4262	360	57.2222	6.6165	24.7573	-0.110192	93.7008	238	54.2017	7.87597	39.5349	0.602129	10854
PPM1A	5494	M-009574-01	NM_021003	89.6021	349	61.3181	7.8972	36.9159	0.32533	41.7323	106	60.3774	4.04688	20.3125	-1.32428	6458
PPP1CC	5501	M-006827-00	NM_002710	109.884	428	61.4486	7.48669	34.6008	-0.0973405	68.5039	174	59.1954	7.02913	36.8932	-0.0526699	8275
PIM3	415116	M-032287-02	NM_001001852	73.1707	285	65.9649	6.62234	30.3191	-0.443658	66.1417	168	74.4048	5.224	27.2	-0.724601	4799
LMTK3	114783	M-005338-03	NM_001080434	68.2927	266	47.3684	6.02381	26.1905	-0.542829	25.1969	64	53.125	3.5	14.7059	-1.3786	3195
CHEK2	11200	M-003256-06	NM_145862	102.439	399	73.9348	9.24407	48.1356	1.50899	92.5197	235	68.9362	10.2531	53.7037	1.8092	17512
JAK1	3716	M-003145-02	NM_002227	106.804	416	61.0577	8.09843	38.5827	1.03943	89.3701	227	55.0661	7.048	35.2	0.46058	14294
EIF2AK3	9451	M-004883-03	NM_004836	96.0205	374	59.0909	7.38914	34.3891	0.691663	87.0079	221	71.4932	9.78481	48.7342	1.69202	16036
PIK3C3	5289	M-005250-00	NM_002647	88.5751	345	71.0145	7.80816	34.2857	1.07763	49.2126	125	80	10.4	54	1.96813	17056
ROCK2	9475	M-004610-02	NM_004850	77.0218	300	71.6667	4.72093	18.6047	-0.781265	63.3858	161	67.0807	3.44444	16.6667	-1.21019	2830
PIK3C2B	5287	M-006772-01	NM_002646	64.4416	251	69.3227	2.54023	5.17241	-1.93343	43.3071	110	80	1.23864	3.40909	-2.13805	391
SGK1	6446	M-003027-05	NM_005627	99.1014	386	65.544	7.81818	37.1542	1.05135	95.2756	242	69.8347	10.6686	56.213	2.15612	17077
CLK3	1198	M-004802-01	NM_001292	90.8858	354	45.7627	6.95062	35.1852	0.273232	38.189	97	53.6082	8.25	42.3077	0.930314	13455
PTPN20B	26095	M-013909-01	NM_001042365	80.3594	313	77.6358	8.04527	38.2716	1.09208	52.3622	133	83.4586	8.48649	38.7387	1.07704	16102
NT5C3	51251	M-032020-01	NM_016489	110.911	432	66.4352	5.78397	22.9965	0.0392027	92.9134	236	65.678	9.53548	50.3226	1.66061	13695
G6PC	2538	M-011037-01	NM_000151	76.5083	298	55.0336	6.2622	28.6585	0.183184	45.6693	116	44.8276	4.59615	25	-0.710551	7205
ACP2	53	M-008205-00	NM_001610	83.697	326	45.3988	4.66216	18.2432	-0.67417	46.4567	118	39.8305	2.74468	14.8936	-1.48169	2711
PPP2R2A	5520	M-004824-01	NM_002717	85.751	334	57.7844	7.5544	35.2332	0.987827	68.1102	173	65.896	8.32456	42.1053	1.01531	15753
PTPN18	26469	M-009385-01	NM_014369	93.4531	364	66.4835	5.77273	23.1405	-0.0284439	24.8031	63	74.6032	4.14894	17.0213	-0.883604	5889
PTPN11	5781	M-003947-01	NM_002834	99.8716	389	59.6401	7.125	32.3276	0.576775	90.1575	229	63.7555	7.79452	36.9863	0.825715	14253
PPFIA1	8500	M-011486-00	NM_003626	71.1168	277	67.148	6.14516	30.6452	0.0233873	45.6693	116	66.3793	3.98701	19.4805	-0.98602	5907
PPP1R14B	26472	M-026574-00	XM_370630	116.816	455	56.9231	7.42471	37.8378	0.458261	107.087	272	71.6912	8.54359	43.0769	0.891953	14060
PTPRA	5786	M-004519-01	NM_080841	94.7368	369	59.0786	7.35321	34.8624	0.228034	69.2913	176	61.9318	6.52294	32.1101	-0.106137	9424
PXK	54899	M-005367-01	NM_017771	84.4673	329	55.9271	8.03804	38.587	0.334919	59.0551	150	69.3333	6.51923	28.8462	-0.134647	9782
HUNK	30811	M-004214-01	NM_014586	64.1849	250	48.4	9.40496	47.9339	1.35148	64.5669	164	65.8537	8.90741	50	1.07696	16516
MAP4K1	11184	M-003586-01	NM_007181	73.4275	286	73.7762	4.45024	21.8009	-1.23741	45.2756	115	80.8696	3.30108	15.0538	-1.34243	1745
PCTK2	5128	M-004835-01	NM_002595	64.9551	253	80.2372	3.36946	12.3153	-1.67015	51.9685	132	81.0606	1.41121	1.86916	-2.09436	583
INSR	3643	M-003014-02	NM_001079817	74.7112	291	66.6667	3.8866	13.9175	-1.32171	66.9291	170	75.2941	4.92188	21.0938	-0.51184	3411
HIPK4	147746	M-004808-03	NM_144685	94.9936	370	58.3784	4.84259	18.0556	-0.630923	92.5197	235	62.5532	6.93878	29.932	0.40019	8197
SIK2	23235	M-004778-03	NM_015191	69.5764	271	52.3985	3.28873	9.85915	-1.61936	47.6378	121	42.9752	1.71154	7.69231	-1.99404	677
MET	4233	M-003156-02	NM_000245	94.7368	369	66.1247	9.38525	44.6721	1.92722	68.1102	173	74.5665	10.7132	60.4651	2.16266	17904
FYN	2534	M-003140-04	NM_153048	85.2375	332	75.6024	6.251	26.6932	0.136626	81.8898	208	67.7885	8.20567	42.5532	1.04107	13175
ULK3	25989	M-004949-01	NM_001099436	102.439	399	61.6541	4.89431	18.6992	-0.919156	72.0472	183	71.0383	5.83077	26.9231	-0.164896	5299
PPP3R1	5534	M-009869-02	NM_000945	93.7099	365	69.0411	6.95635	31.3492	0.448855	94.0945	239	71.9665	6.63372	33.1395	0.238826	11799
PPP2R3A	5523	M-017376-00	NM_002718	94.9936	370	74.0541	8.87591	45.2555	1.76933	63.7795	162	83.9506	9.43382	47.7941	1.61683	17578
C3orf48	151649	M-015501-01	NM_144714	99.3582	387	66.4083	6.98833	33.463	0.570311	94.8819	241	65.5602	8.01266	39.8734	0.841774	14270
MTMR14	64419	M-016118-01	NM_022485	88.8318	346	56.6474	7.47959	37.2449	0.900128	78.7402	200	56.5	8.9115	45.1327	1.31839	16117
INPP5E	56623	M-020852-00	NM_019892	86.0077	335	69.2537	5.43966	23.7069	-0.237736	38.5827	98	68.3673	3.37313	10.4478	-1.2287	4419
SEC16A	9919	M-026032-01	NM_014866	104.75	408	55.6373	5.3348	23.348	-0.302121	62.5984	159	61.0063	4.93814	24.7423	-0.523221	5811
DUSP14	11072	M-007888-01	NM_007026	97.0475	378	55.0265	6.61058	29.3269	0.259673	95.6693	243	63.3745	7.16234	34.4156	0.541246	12202
SSH1	54434	M-008083-00	NM_018984	103.723	404	48.0198	6.59278	28.866	0.252412	90.5512	230	53.0435	7.86066	37.7049	0.773698	12893
DUSP3	1845	M-007894-00	NM_004090	89.8588	350	67.1429	4.9617	20	-0.964999	75.9843	193	74.6114	2.86806	14.5833	-1.68057	1800
ILKAP	80895	M-010260-00	NM_030768	113.736	443	57.7878	6.51172	27.3438	-0.274736	77.5591	197	63.9594	6.69841	29.3651	-0.0241899	7676
MAST1	22983	M-004672-02	NM_014975	88.0616	343	68.5131	2.90213	6.80851	-2.4726	63.3858	161	69.5652	3.41071	13.3929	-1.48416	642
NEK2	4751	M-004090-03	NM_002497	74.9679	292	63.3562	7.75676	32.973	0.523835	49.2126	125	58.4	4.9589	20.5479	-0.653642	8592
MAPKAPK5	8550	M-005015-00	NM_003668	69.5764	271	69.0037	4.27807	19.2513	-1.22715	37.0079	94	85.1064	2.025	6.25	-1.86061	1185
NRK	203447	M-024786-03	NM_198465	88.3184	344	51.7442	5.59551	19.6629	-0.298488	69.2913	176	63.0682	7.18018	37.8378	0.583629	9984
PFKFB2	5208	M-006762-02	NM_001018053	103.723	404	56.6832	5.20087	19.214	-0.467638	97.2441	247	59.919	5.68243	25.6757	-0.106048	6729
MARK4	57787	M-005345-02	NM_031417	53.9153	210	70.9524	1.81208	7.38255	-2.24326	51.9685	132	76.5152	1	4.9505	-2.23335	212
EPHB1	2047	M-003121-02	NM_004441	71.6303	279	63.0824	6.59659	29.5455	0.366413	56.6929	144	58.3333	8.61905	46.4286	1.20048	14401
MAGI3	260425	M-009453-02	NM_152900	83.9538	327	55.9633	4.49727	16.3934	-0.739555	38.5827	98	65.3061	5.125	20.3125	-0.311817	5241
IKBKG	8517	M-003767-02	NM_001099856	92.6829	361	64.2659	6.4181	29.3103	0.339484	88.5827	225	58.2222	7.67939	37.4046	0.86305	13513
N4BP2	55728	M-019063-01	NM_018177	102.696	400	63.75	7.08627	31.7647	0.433158	87.0079	221	61.086	7.11852	36.2963	0.48007	12637
PTPN6	5777	M-009778-02	NM_080548	54.9422	214	86.9159	7.41935	32.7957	0.819686	35.8268	91	81.3187	4.59459	21.6216	-0.625533	9621
SET	6418	M-019586-01	NM_003011	68.0359	265	71.6981	4.34737	15.7895	-0.6934	44.4882	113	73.4513	3.12048	13.253	-1.18665	3088
NUDT3	11165	M-009801-00	NM_006703	67.5225	263	76.4259	8.0199	39.3035	1.2639	55.9055	142	69.0141	5.57143	27.551	-0.20501	12043
NT5C1A	84618	M-009895-00	NM_032526	70.3466	274	64.9635	6.44944	28.6517	0.423334	59.8425	152	68.4211	3.91346	17.3077	-0.888361	7615
DUSP19	142679	M-007892-01	NM_080876	105.777	412	60.9223	5.08367	17.5299	-0.331825	96.063	244	67.623	5.94545	26.0606	-0.000956424	7584
CILP	8483	M-008295-01	NM_003613	83.1836	324	76.8519	8.82329	39.3574	1.7862	61.4173	156	66.6667	7.48077	36.5385	0.691053	16033
ACP6	51205	M-008665-01	NM_016361	93.9666	366	67.2131	8.42276	43.4959	1.3964	98.8189	251	71.3147	9.31285	46.9274	1.57763	17237
G6PC2	57818	M-014015-01	NM_001081686	104.75	408	60.2941	5.70325	25.2033	-0.144555	84.6457	215	63.7209	6.94891	32.8467	0.420803	10041
NT5C	30833	M-020511-00	NM_014595	81.6431	318	71.6981	2.84649	8.77193	-2.05775	57.4803	146	68.4932	2.44	8	-1.81402	502
PDP1	54704	M-008718-00	NM_018444	95.5071	372	54.5699	7.49754	31.0345	0.392881	67.3228	171	49.7076	7.21176	37.6471	0.269451	11694
NEK1	4750	M-004864-01	NM_012224	56.9961	222	71.1712	5.24051	19.6203	-1.20963	13.7795	35	71.4286	2.28	12	-2.01105	1116
XYLB	9942	M-006793-01	NM_005108	97.8177	381	60.105	7.01747	28.3843	0.0397023	60.2362	153	60.7843	5.86022	31.1828	-0.258642	8061
RP6-213H19.1	51765	M-003753-03	NM_001042452	77.792	303	78.2178	7.81013	36.7089	0.71344	80.315	204	75.9804	7.46452	38.7097	0.593267	13961
SMG1	23049	M-005033-01	NM_015092	89.8588	350	56.5714	4.84848	19.697	-0.78701	48.0315	122	60.6557	4.58108	22.973	-0.609424	4180
IP6K2	51447	M-006738-02	NM_001005911	68.8062	268	58.209	4.16026	20.5128	-1.12283	47.2441	120	61.6667	4.13514	18.9189	-0.821924	2883
ILK	3611	M-004499-01	NM_001014794	71.1168	277	61.0108	3.11834	10.0592	-1.56619	64.1732	163	58.2822	2.37895	6.31579	-1.62166	1022
PSKH2	85481	M-005366-00	NM_033126	82.1566	320	61.25	5.54082	28.0612	-0.297379	46.8504	119	63.8655	5.14474	21.0526	-0.389632	6257
NRBP1	29959	M-005356-02	NM_013392	81.1297	316	59.8101	6.29101	25.3968	0.214242	72.4409	184	74.4565	4.51095	16.7883	-0.604301	7613
ULK1	8408	M-005049-00	NM_003565	84.724	330	60	6.69192	26.7677	0.430463	68.5039	174	69.5402	6.33058	27.2727	0.237223	11705
PRKCA	5578	M-003523-03	NM_002737	90.1155	351	64.9573	7.15789	35.9649	0.409357	58.6614	149	71.1409	6.17925	35.8491	0.0400407	10831
PPP2R1A	5518	M-010259-02	NM_014225	104.493	407	63.3907	6.4845	26.3566	0.224534	59.4488	151	70.8609	7.29907	36.4486	0.587519	12204
PTPN23	25930	M-009417-01	NM_015466	67.7792	264	71.9697	0.973684	2.10526	-2.67301	35.4331	90	65.5556	1.74576	5.08475	-1.82423	299
CDKN3	1033	M-003879-02	NM_005192	105.263	410	63.6585	4.93103	18.7739	-0.55402	101.181	257	65.3696	7.57143	37.5	0.68844	9428
PPAP2B	8613	M-017312-01	NM_003713	75.4814	294	68.7075	4.33663	12.8713	-0.840505	67.7165	172	66.8605	3.13913	10.4348	-1.25356	2627
IMPA2	3613	M-008348-00	NM_014214	72.6573	283	66.4311	7.9734	35.1064	1.24414	45.6693	116	66.3793	8.74026	42.8571	1.25308	16661
PTPN14	5784	M-008509-00	NM_005401	77.0218	300	71.3333	4.39252	17.757	-0.793488	74.0157	188	74.4681	5.77143	29.2857	-0.0983374	5831
PPP2R2B	5521	M-003022-02	NM_181676	100.128	390	67.6923	5.87121	25	-0.116507	93.3071	237	62.4473	6.19595	31.0811	0.149658	9081
PPP1R7	5510	M-019589-01	NM_002712	90.8858	354	57.3446	4.20197	14.7783	-1.06125	87.0079	221	57.4661	4.15748	16.5354	-0.859504	2916
SSH2	85464	M-008084-01	NM_033389	89.8588	350	70.8571	5.77016	23.3871	-0.462522	81.1024	206	73.301	4.78146	19.2053	-0.765659	4629
PPIP5K1	9677	M-004786-00	NM_014659	79.3325	309	71.8447	7.0991	32.4324	0.102241	46.8504	119	64.7059	3.51948	15.5844	-1.41956	5454
CDKL2	8999	M-004797-01	NM_003948	78.819	307	35.5049	7.55046	40.367	0.118075	66.9291	170	51.7647	7.45455	38.6364	0.385898	11085
FES	2242	M-003130-01	NM_002005	67.009	261	78.5441	5.25366	20.9756	-0.945157	40.5512	103	86.4078	3.31461	10.1124	-1.36415	2210
PRKAB1	5564	M-007675-00	NM_006253	79.5892	310	55.1613	6.88304	27.4854	0.203566	22.8346	58	51.7241	7.03333	33.3333	0.447023	11628
ALPK2	115701	M-005330-03	NM_052947	94.4801	368	66.5761	7.46531	36.3265	0.714894	73.622	187	77.0053	7.9375	43.75	0.962678	15031
CDK2	1017	M-003236-04	NM_001798	97.8177	381	65.3543	7.64659	33.3333	0.872674	79.5276	202	65.8416	10.4662	53.3835	2.09969	16688
MAP2K2	5605	M-003573-03	NM_030662	97.3042	379	57.7836	6.08676	25.5708	0.135299	90.9449	231	64.9351	9.28	46	1.55856	14044
MAPK10	5602	M-004324-00	NM_002753	107.317	418	56.9378	6.28151	27.3109	0.1395	79.1339	201	58.7065	5.87288	25.4237	-0.00991646	9480
CALM2	805	M-016674-00	NM_001743	65.4685	255	39.2157	3.81	11	-1.17775	50	127	47.2441	1.05	3.33333	-2.12508	1105
KHK	3795	M-006745-03	NM_006488	88.0616	343	62.3907	6.6215	27.5701	0.406892	60.2362	153	70.5882	5.56481	29.6296	-0.0608123	10378
GUK1	2987	M-006734-02	NM_000858	93.4531	364	58.5165	8.49296	45.5399	1.18364	51.1811	130	69.2308	6.86667	33.3333	0.401281	14361
TNS3	64759	M-009997-02	NM_022748	88.3184	344	55.814	7.96354	38.5417	1.08055	61.4173	156	60.2564	7.2766	39.3617	0.626698	14931
PON2	5445	M-009676-01	NM_001018161	92.6829	361	65.928	7.63445	35.7143	1.12454	72.0472	183	64.4809	7.54237	36.4407	0.854933	15659
PPP6C	5537	M-009935-01	NM_002721	94.9936	370	63.2432	5.99573	29.0598	0.0667827	61.4173	156	63.4615	4.38384	17.1717	-0.708321	6764
PPP5C	5536	M-009259-00	NM_006247	91.3992	356	62.0787	4.819	18.0995	-0.55027	83.0709	211	62.0853	4.48855	16.0305	-0.591987	4858
TPTE2	93492	M-008107-01	NM_130785	100.128	390	70.2564	4.40511	14.2336	-0.765075	78.3465	199	70.3518	4.56429	12.1429	-0.59209	4292
PPAP2C	8612	M-011500-00	NM_003712	24.3902	95	57.8947	1.30909	1.81818	-2.52746	4.33071	11	63.6364	0	0	-2.66733	69
PPP1R1C	151242	M-023104-01	NM_001080545	85.751	334	70.0599	5.09829	17.5214	-0.538866	81.8898	208	65.8654	7.15328	36.4964	0.633354	9279
PTP4A3	11156	M-006859-01	NM_007079	90.8858	354	53.6723	6.35789	28.4211	0.179016	99.2126	252	61.1111	6.33117	31.8182	0.176021	10527
PPP1R2	5504	M-015361-01	NM_006241	96.7908	377	56.7639	7.84579	38.785	0.732164	92.5197	235	54.0426	6.6063	29.9213	0.111602	12193
WBP11	51729	M-013343-00	NM_016312	63.6714	248	58.871	2.41781	6.84932	-2.53879	48.8189	124	70.1613	3	12.6437	-1.60586	511
CKM	1158	M-006707-00	NM_001824	83.4403	325	49.8462	5.73457	24.6914	-0.962659	74.4094	189	54.4974	3.5534	10.6796	-1.32948	2224
MAP4K3	8491	M-003588-02	NM_003618	93.4531	364	51.3736	2.77005	7.48663	-2.40493	70.0787	178	60.6742	2.57407	7.40741	-1.64563	506
PRKDC	5591	M-005030-01	NM_006904	61.8742	241	52.6971	4.74803	18.8976	-1.05832	30.315	77	41.5584	2.8125	6.25	-1.41339	1919
PRPF4B	8899	M-004074-04	NM_003913	8.21566	32	71.875	7.17391	34.7826	0.499576	73.2283	186	67.2043	4.68	18.4	-0.460691	9130
RIOK3	8780	M-005040-02	NM_003831	98.8447	385	63.1169	6.18519	23.0453	-0.00682589	88.5827	225	75.5556	8.55294	43.5294	1.28619	12990
DCLK3	85443	M-005337-01	NM_033403	99.8716	389	66.0668	5.89883	23.7354	-0.0212832	69.685	177	73.4463	5.81538	28.4615	0.0412307	8994
EXOSC10	5394	M-010904-01	NM_002685	66.4955	259	42.8571	3.91892	13.5135	-1.25158	34.6457	88	62.5	1.4	3.63636	-1.98468	1072
PGK1	5230	M-006767-01	NM_000291	83.9538	327	68.8073	4.65778	15.5556	-0.746392	66.5354	169	58.5799	6.56566	32.3232	0.431728	7994
AK3	50808	M-006701-00	NM_016282	95.5071	372	49.1935	8.16393	37.7049	1.23259	88.189	224	58.0357	10.1923	60.7692	2.09306	17326
PLK3	1263	M-003257-02	NM_004073	77.5353	302	56.2914	4.9	18.8235	-0.905884	57.0866	145	56.5517	3.07317	7.31707	-1.26526	2451
PPP1R1A	5502	M-017092-01	NM_006741	91.3992	356	59.8315	6.0939	30.0469	-0.0306944	88.5827	225	69.3333	4.82692	21.7949	-0.430179	7154
SGPP2	130367	M-015727-00	NM_152386	74.7112	291	64.9485	5.93651	24.3386	0.110756	51.1811	130	62.3077	3.93827	16.0494	-0.725681	6908
PTPLB	201562	M-027184-03	NM_198402	80.6162	314	56.3694	6.44633	33.8983	0.272674	78.3465	199	58.794	3.59829	18.8034	-1.01022	6860
ALPI	248	M-008673-01	NM_001631	100.642	392	56.6327	6.16216	26.1261	0.162301	82.6772	210	60	7.10317	32.5397	0.648689	12160
BPNT1	10380	M-008664-02	NM_006085	72.6573	283	73.1449	6.44444	28.9855	0.342697	47.6378	121	71.9008	5.06897	24.1379	-0.308646	9111
ACP5	54	M-009615-02	NM_001611	63.6714	248	69.7581	2.6185	6.35838	-1.83405	55.9055	142	69.7183	1.29293	2.0202	-2.02627	493
INPP5A	3632	M-020005-01	NM_005539	59.8203	233	50.6438	6.70339	35.5932	0.322402	35.4331	90	64.4444	5.75862	25.8621	0.0551095	10568
PPM1E	22843	M-008964-00	NM_014906	74.9679	292	45.2055	2.80303	6.81818	-1.88889	56.2992	143	49.6503	2.28169	5.6338	-1.60665	761
FBP1	2203	M-008725-01	NM_000507	83.4403	325	58.1538	6.93651	34.9206	0.166085	90.9449	231	47.619	5	19.0909	-0.562656	7567
PPM1F	9647	M-009544-00	NM_014634	82.1566	320	54.375	7.32759	36.2069	0.198451	63.7795	162	72.8395	3.4661	16.1017	-1.33992	5942
EFNB3	1949	M-011261-00	NM_001406	87.2914	340	60.2941	4.72683	16.5854	-1.48815	38.9764	99	50.5051	5.5	20	-0.461876	3381
EPHB3	2049	M-003123-02	NM_004443	105.52	411	55.4745	6.85965	29.386	-0.0368111	46.4567	118	64.4068	11.3026	65.7895	2.29879	13712
PRKCB	5579	M-003758-04	NM_002738	75.4814	294	63.9456	6.20745	28.7234	-0.183281	29.9213	76	50	6.15789	34.2105	0.0888149	8514
DGKD	8527	M-006713-03	NM_003648	100.385	391	65.2174	5.27451	23.5294	-0.532091	87.4016	222	69.8198	5.8	25.8065	0.0319019	7099
EPHB4	2050	M-003124-02	NM_004444	103.723	404	52.2277	9.99052	55.4502	2.19993	81.8898	208	58.6538	9.05738	49.1803	1.49951	17667
DCLK2	166614	M-005017-02	NM_001040261	69.0629	269	66.5428	5.10615	17.3184	-0.424698	53.5433	136	61.7647	3.29762	9.52381	-1.11655	3994
CHKB	1120	M-006705-00	NM_005198	97.561	380	63.9474	6.02469	23.8683	-0.00962143	91.3386	232	65.9483	9.03922	43.1373	1.46553	13256
PRKAR2B	5577	M-007673-00	NM_002736	76.7651	299	64.8829	4.81443	20.1031	-0.610891	55.5118	141	59.5745	7.44048	38.0952	0.813088	9686
PCK2	5106	M-006797-02	NM_001018073	96.7908	377	63.9257	6.06639	24.8963	0.088443	88.5827	225	64	9.3125	44.4444	1.67838	13940
AMHR2	269	M-005307-01	NM_020547	84.2105	328	62.1951	5.83824	24.0196	-0.326702	59.8425	152	76.9737	8.98291	43.5897	1.40033	11877
PPP2R1B	5519	M-017592-02	NM_181699	86.5212	337	63.5015	4.68692	16.3551	-0.782827	58.2677	148	80.4054	3.05042	14.2857	-1.25166	2748
FBP2	8789	M-010139-01	NM_003837	90.8858	354	58.4746	5.10145	20.2899	-0.316712	66.5354	169	75.7396	5.625	26.5625	0.0240239	7754
DUSP7	1849	M-003567-03	NM_001947	87.8049	342	69.0058	5.73305	21.6102	-0.0856619	72.0472	183	69.9454	5.27344	24.2188	-0.265773	7528
PPFIA4	8497	M-022098-02	NM_015053	81.3864	317	69.7161	6.10407	24.8869	0.175897	51.9685	132	68.9394	5.85714	28.5714	0.0678693	10037
IGBP1	3476	M-011298-01	NM_001551	91.656	357	61.3445	5.20548	20.5479	-0.314058	76.378	194	65.9794	6.57031	32.0312	0.356955	9068
DUSP13	51207	M-007887-01	NM_016364	69.8331	272	64.3382	5.12	23.4286	-0.367445	82.2835	209	68.8995	6.16667	27.0833	0.169304	8158
SBF1	6305	M-021405-01	NM_002972	97.0475	378	53.7037	7.63054	33.4975	0.895292	94.8819	241	64.7303	7.3141	35.8974	0.745271	14916
PPP1R8	5511	M-010903-01	NM_014110	58.0231	226	79.646	6.17778	26.6667	0.0734373	53.1496	135	80	4.83333	22.2222	-0.464554	7498
NT5C1B	93034	M-009865-01	NM_033253	98.3312	383	56.9191	5.88073	24.3119	-0.386677	118.504	301	53.8206	5.8642	27.1605	-0.186114	6676
PPP1R12A	4659	M-011340-01	NM_002480	58.7933	229	56.3319	7.63566	37.2093	0.419907	45.6693	116	53.4483	7.87097	38.7097	0.642944	13120
DUSP21	63904	M-007893-01	NM_022076	93.4531	364	55.2198	8.53234	36.3184	0.669312	88.9764	226	56.1947	8.65354	43.3071	0.926933	14822
CDKN2B	1030	M-003245-03	NM_004936	94.7368	369	59.8916	6.63348	29.8643	-0.168016	77.1654	196	73.4694	7.54167	34.7222	0.550644	10434
DLG1	1739	M-009415-01	NM_001098424	85.2375	332	62.9518	5.84689	24.8804	-0.390777	78.3465	199	51.2563	4.51961	17.6471	-0.696318	5546
C9orf96	169436	M-005347-01	NM_153710	99.6149	388	54.8969	5.06103	18.7793	-0.656094	82.2835	209	55.9809	7.07692	32.4786	0.569332	8703
MAP2K1	5604	M-003571-01	NM_002755	98.8447	385	68.5714	7.05682	29.5455	0.53173	75.9843	193	68.9119	8.79699	44.3609	1.3395	15178
GALK2	2585	M-006725-00	NM_002044	62.6444	244	82.7869	6.0297	28.2178	0.0967624	34.252	87	81.6092	9.52113	43.662	1.66503	13974
NTRK1	4914	M-003159-02	NM_001007792	66.4955	259	48.2625	4.032	16.8	-1.14363	48.8189	124	59.6774	2.7027	12.1622	-1.45107	1730
NME4	4833	M-006494-00	NM_005009	91.1425	355	52.6761	5.45455	24.5989	-0.250335	69.685	177	73.4463	7.58462	36.1538	0.836601	11026
BRAF	673	M-003460-03	NM_004333	62.1309	242	61.9835	0.833333	0	-2.88504	24.8031	63	68.254	0.27907	0	-2.46175	46
PASK	23178	M-005018-01	NM_015148	76.5083	298	67.4497	5.0995	20.398	-0.748877	43.3071	110	68.1818	6.58667	25.3333	0.271329	7423
PPAPDC3	84814	M-014976-01	NM_032728	98.0745	382	59.9476	6.06114	27.0742	-0.00553795	106.693	271	60.1476	9.15951	48.4663	1.47801	13293
NUDT12	83594	M-021354-00	NM_031438	54.9422	214	80.3738	5.66279	22.093	-0.000871685	37.7953	96	84.375	8.18519	33.3333	1.14364	12751
CDC25B	994	M-003227-02	NM_004358	79.846	311	73.955	5.41739	23.913	-0.267671	35.8268	91	78.022	4.39437	23.9437	-0.706468	5426
NUDT4	11163	M-016603-01	NM_019094	100.385	391	63.1714	3.39676	8.50202	-1.36379	78.7402	200	69.5	3.76978	10.7914	-0.920997	2306
PTPN1	5770	M-003529-04	NM_002827	65.4685	255	58.0392	7.24324	33.7838	0.839907	61.0236	155	70.3226	6.45872	30.2752	0.264446	13073
DUSP15	128853	M-008484-02	NM_177991	74.7112	291	70.4467	6.40976	24.3902	0.361897	42.5197	108	77.7778	5.77381	22.619	-0.0508064	10254
PPP1R13B	23368	M-010492-01	NM_015316	74.9679	292	60.9589	7.66854	35.3933	0.914044	86.2205	219	66.6667	7.27397	36.9863	0.685184	14757
PPM1K	152926	M-018772-00	NM_152542	89.0886	347	59.9424	8.1875	36.0577	1.21148	60.2362	153	67.9739	7.14423	31.7308	0.541966	14910
MTMR7	9108	M-008041-01	NM_004686	55.9692	218	46.789	6.19608	23.5294	-0.210482	61.0236	155	61.2903	4.21053	15.7895	-0.978226	5036
CTDSP2	10106	M-015413-02	NM_005730	69.8331	272	69.4853	9.30159	44.4444	1.36279	72.8346	185	58.9189	9.79817	46.789	1.47539	17120
HUS1	3364	M-003267-02	NM_004507	96.0205	374	68.4492	10.3828	55.0781	1.69678	62.9921	160	68.75	9.4	47.2727	1.22519	17128
TLK1	9874	M-004174-00	NM_012290	95.5071	372	65.0538	9.70248	51.6529	1.55118	63.3858	161	59.0062	10.8526	55.7895	2.01235	17642
PFKM	5213	M-006765-01	NM_000289	104.493	407	54.2998	4.73756	17.1946	-1.04351	62.2047	158	62.0253	4.63265	18.3673	-0.685429	3382
PRKAA2	5563	M-005361-02	NM_006252	81.3864	317	65.2997	6.70531	26.087	0.254327	76.7717	195	64.6154	7.42063	35.7143	0.684868	12640
ITPKB	3707	M-006743-02	NM_002221	64.1849	250	66.4	3.31325	10.8434	-1.61638	29.5276	75	68	1.41176	0	-2.0514	641
MPP3	4356	M-010612-02	NM_001932	64.1849	250	65.2	5.6135	23.9264	-0.162498	30.315	77	67.5325	3.67308	9.61538	-1.02849	5109
CDK3	1018	M-003237-01	NM_001258	73.4275	286	74.1259	6.5566	25.9434	0.266521	51.1811	130	86.1538	5.09821	19.6429	-0.404685	8448
PDPK1	5170	M-003017-02	NM_031268	84.2105	328	58.5366	6.50521	30.2083	0.323105	86.2205	219	66.21	7.6069	40.6897	0.806312	13314
PSTK	118672	M-016512-00	NM_153336	79.0757	308	67.8571	2.21531	3.82775	-2.12352	39.7638	101	74.2574	0.68	1.33333	-2.32026	232
EPHA4	2043	M-003118-02	NM_004438	64.9551	253	68.3794	9.42197	50.8671	1.68187	54.3307	138	79.7101	9.17273	48.1818	1.40417	17335
THTPA	79178	M-030272-01	NM_024328	82.4134	321	74.7664	3.70833	13.3333	-1.36415	61.4173	156	78.2051	4.5	20.4918	-0.676298	2914
DUSP22	56940	M-004517-02	NM_020185	107.574	419	56.5632	5.70886	21.9409	0.00228904	80.315	204	72.0588	7.93878	40.1361	0.991452	12460
PTPRR	5801	M-004017-02	NM_002849	96.7908	377	61.8037	4.19742	15.8798	-0.983204	73.2283	186	69.3548	2.64341	10.0775	-1.54123	1896
PPP2R5D	5528	M-009799-01	NM_006245	88.0616	343	49.8542	4.64912	19.883	-0.675848	63.7795	162	53.7037	4.01149	18.3908	-0.851736	3837
ACPP	55	M-009262-01	NM_001099	86.5212	337	56.3798	3.83684	11.5789	-1.1168	67.3228	171	51.462	4.07955	13.6364	-0.855325	2819
SSH3	54961	M-008937-00	NM_017857	80.3594	313	52.7157	3.92727	12.1212	-1.07033	63.7795	162	65.4321	4.06604	15.0943	-0.86598	2882
LPPR4	9890	M-009911-01	NM_014839	97.0475	378	58.2011	7.75909	37.2727	0.942456	64.1732	163	68.7117	6.22321	28.5714	0.168082	12924
PTPN22	26191	M-008066-00	NM_012411	97.561	380	51.3158	6.30769	26.1538	0.121377	79.9213	203	51.2315	5.38462	26.9231	-0.296728	8267
PTPN4	5775	M-009489-01	NM_002830	83.9538	327	53.8226	8.44318	41.4773	1.04214	97.2441	247	60.7287	5.65333	27.3333	-0.364056	11025
PPFIBP2	8495	M-026771-01	NM_003621	108.087	421	51.0689	7.66047	35.814	0.408179	67.3228	171	67.8363	10.5172	52.5862	1.76122	15236
DCLK1	9201	M-004884-01	NM_004734	97.0475	378	60.3175	9.22368	46.0526	0.864167	73.2283	186	64.5161	9.91667	54.1667	1.40829	16162
GK2	2712	M-015091-01	NM_033214	102.439	399	58.1454	7.43966	29.7414	0.0920218	79.1339	201	73.6318	8.79054	44.5946	1.02553	12903
XRCC6BP1	91419	M-015098-01	NM_033276	92.4262	360	66.9444	7.3444	35.6846	0.261714	59.8425	152	65.7895	8.44	47	0.990577	13533
TRPM7	54822	M-005393-03	NM_017672	87.8049	342	73.9766	8.71146	35.5731	1.21855	80.7087	205	63.4146	6.76923	30	0.338044	14182
MYLK	4638	M-005351-05	NM_053031	60.8472	237	85.2321	7.5396	34.1584	0.608191	22.8346	58	87.931	4.7451	19.6078	-0.590442	9070
GUCY2F	2986	M-004515-02	NM_001522	86.5212	337	62.0178	7.57416	37.799	0.775907	91.3386	232	56.8966	8.46212	41.6667	1.09289	15444
GSK3B	2932	M-003010-03	NM_002093	107.06	417	59.4724	6.5	27.8226	0.0597776	81.4961	207	66.1836	7.10219	32.8467	0.453175	11086
MST1R	4486	M-003157-04	NM_002447	93.7099	365	64.9315	4.27426	15.6118	-1.11795	66.5354	169	51.4793	5.12644	25.2874	-0.370312	4186
AK2	204	M-006812-00	NM_001625	76.7651	299	60.5351	5.83978	24.8619	-0.240618	64.9606	165	63.0303	4.86538	17.3077	-0.472745	6219
NEK7	140609	M-003795-02	NM_133494	100.899	393	63.1043	6.21371	27.0161	-0.313976	55.5118	141	77.305	9.11927	43.1193	1.32862	11818
PPP1R12B	4660	M-013547-01	NM_032103	58.7933	229	69.869	3.61875	16.25	-1.58962	31.4961	80	81.25	1.55385	6.15385	-2.0642	667
PPP3R2	5535	M-016119-02	NM_147180	75.2246	293	58.0205	4.28824	15.2941	-0.978772	43.7008	111	70.2703	6.84615	30.7692	0.444458	7476
CDC14B	8555	M-003470-03	NM_001077181	86.0077	335	57.9104	5.91753	26.2887	-0.181361	73.2283	186	72.043	5.41791	23.8806	-0.333804	6927
NUDT5	11164	M-008733-00	NM_014142	92.9397	362	59.116	6.21495	24.7664	0.0384202	88.5827	225	59.1111	10.6767	57.1429	2.12081	14022
PPFIA3	8541	M-012612-00	NM_003660	92.9397	362	48.895	7.63277	36.1582	0.863427	62.2047	158	51.8987	7.71951	36.5854	0.744745	14834
PTPRG	5793	M-008069-00	NM_002841	93.1964	363	63.3609	8.25217	34.7826	1.21018	79.1339	201	65.1741	8.30534	41.9847	1.006	16150
DUSP18	150290	M-007891-01	NM_152511	89.0886	347	44.0922	5.13725	20.2614	-0.720499	79.1339	201	56.2189	2.69912	9.73451	-1.48202	2609
NT5E	4907	M-008217-00	NM_002526	88.0616	343	49.5627	6	28.8235	-0.227903	62.9921	160	65	6.15385	31.7308	0.000956424	8011
PPM1L	151742	M-008679-01	NM_139245	85.751	334	65.5689	9.51598	48.4018	1.47653	55.9055	142	69.7183	8.26263	39.3939	0.768422	15933
MTMR6	9107	M-008309-01	NM_004685	95.5071	372	58.6022	7.55505	33.945	0.173724	96.063	244	68.4426	10.6228	58.6826	1.75779	14383
WNK1	65125	M-005362-01	NM_018979	97.0475	378	64.5503	9.12295	47.1311	0.744565	67.7165	172	63.3721	8.72477	44.9541	0.838302	14789
TSKS	60385	M-013077-01	NM_021733	59.8203	233	66.0944	8.40909	38.961	0.579925	42.9134	109	58.7156	6.54688	28.125	-0.0216149	11143
STK19	8859	M-005378-02	NM_004197	87.0347	339	65.4867	6.90541	30.6306	-0.0499088	66.5354	169	71.5976	7.07438	28.0992	0.341777	10149
MAPK12	6300	M-003590-03	NM_002969	91.1425	355	66.7606	5.89873	23.6287	-0.440576	68.5039	174	79.3103	7.61594	34.7826	0.692926	9842
GALK1	2584	M-007728-01	NM_000154	67.7792	264	60.6061	4.59375	19.375	-1.12651	44.0945	112	58.9286	5.24242	21.2121	-0.394067	4087
IPMK	253430	M-006740-02	NM_152230	87.0347	339	56.6372	4.07812	15.1042	-1.27112	52.3622	133	57.8947	1.57143	5.19481	-2.0625	1014
PANK4	55229	M-006759-00	NM_018216	64.1849	250	62.8	3.49682	12.1019	-1.70747	51.9685	132	53.7879	1.88732	4.22535	-1.94194	625
PRKACG	5568	M-004651-02	NM_002732	62.6444	244	74.1803	3.71823	11.6022	-1.49601	56.2992	143	76.9231	3.08182	10.9091	-1.32716	1437
FLT1	2321	M-003136-03	NM_002019	93.4531	364	65.3846	7.67647	32.3529	0.739602	74.0157	188	69.6809	7.22901	36.6412	0.570325	13946
DOT1L	84444	M-014900-01	NM_032482	90.8858	354	68.3616	6.85537	32.6446	-0.0121406	53.937	137	72.9927	6.63	28	0.170043	9628
PPM1G	5496	M-005264-01	NM_002707	97.561	380	55.2632	6.88571	28.0952	0.202531	76.378	194	57.732	6.27679	29.4643	0.0492397	10060
ALPP	250	M-003454-02	NM_001632	71.3736	278	68.705	9.25654	49.2147	1.77918	29.5276	75	72	9	38.8889	1.39236	17402
PPP1R16B	26051	M-004065-00	NM_015568	75.7381	295	64.7458	9.94241	50.7853	2.04103	56.2992	143	78.3217	8.64286	38.3929	1.10003	17150
MINPP1	9562	M-009705-01	NM_004897	78.3055	305	57.0492	4.02299	12.6437	-1.26832	59.8425	152	64.4737	5.37755	24.4898	-0.312536	4147
PTPN9	5780	M-008832-00	NM_002833	103.209	402	59.9502	8.51037	39.4191	1.2992	84.252	214	64.486	8.42029	41.3043	1.03342	16349
PTPN12	5782	M-008064-02	NM_002835	86.0077	335	37.0149	5.87097	25.8065	-0.20398	63.3858	161	52.1739	3.66667	14.2857	-1.12771	4734
PTPRU	10076	M-009328-02	NM_133178	67.009	261	51.341	5.1194	21.6418	-0.793052	48.0315	122	44.2623	3.77778	12.963	-1.0219	3150
DUSP2	1844	M-003565-01	NM_004418	106.547	415	42.8916	5.08989	17.9775	-0.806967	98.4252	250	62.8	7.49045	38.2166	0.57809	8329
PPP1R3D	5509	M-021439-01	NM_006242	79.5892	310	74.8387	8.98707	43.1034	1.11386	61.4173	156	78.8462	6.82114	34.1463	0.0852016	12980
PTP4A2	8073	M-009078-01	NM_080392	91.3992	356	53.3708	5.56842	22.6316	-1.01645	77.9528	198	72.2222	6.44755	31.4685	-0.165652	5088
DUSP10	11221	M-003965-02	NM_144729	101.412	395	55.9494	8.13122	37.5566	-0.095013	80.315	204	67.6471	9.81884	46.3768	1.2621	12602
PPP1R3C	5507	M-017077-00	NM_005398	91.3992	356	62.0787	6.62896	26.2443	-0.707207	57.874	147	70.7483	6.59615	35.5769	-0.0718173	6141
CTDSP1	58190	M-013777-00	NM_021198	79.3325	309	70.2265	8.71889	36.4055	0.702958	51.5748	131	61.8321	9.60494	35.8025	1.41727	15775
PTPRJ	5795	M-008476-02	NM_001098503	81.3864	317	59.9369	8.98421	43.6842	1.03436	72.8346	185	68.6486	7.54331	37.0079	0.587415	14696
NT5M	56953	M-013214-01	NM_020201	70.8601	276	55.7971	9.35065	47.4026	1.29725	42.9134	109	53.211	6.93103	34.4828	0.299456	14189
CDC25A	993	M-003226-03	NM_201567	64.9551	253	81.8182	7.80676	34.7826	0.568928	33.8583	86	76.7442	7	37.8788	0.327754	12504
PPP3CA	5530	M-008300-02	NM_000944	82.1566	320	64.0625	8.6	43.4146	0.91287	89.3701	227	59.0308	9.06716	48.5075	1.24283	16021
ALPPL2	251	M-003455-02	NM_031313	70.6033	275	43.6364	4.58333	17.5	-1.28152	24.8031	63	61.9048	2.89744	7.69231	-1.48337	1480
SGPP1	81537	M-014653-00	NM_030791	100.642	392	63.5204	9.37349	47.3896	1.42635	97.6378	248	60.8871	10.596	54.3046	2.0253	17535
PPP1R3A	5506	M-010532-01	NM_002711	99.6149	388	55.9278	9.80184	52.0737	1.38389	69.685	177	52.5424	7.78495	41.9355	0.621456	15404
PGAM4	441531	M-034271-00	NM_001029891	97.561	380	57.8947	7.43182	35.4545	0.235938	46.4567	118	70.339	6.3494	25.3012	0.00962302	10026
ENPP7	339221	M-009059-00	NM_178543	89.0886	347	57.3487	5.61809	23.1156	-0.562869	42.126	107	58.8785	3.47619	17.4603	-1.18623	3439
STYX	6815	M-009571-01	NM_145251	66.4955	259	52.8958	6.0292	29.1971	-0.456988	49.2126	125	69.6	2.77011	14.9425	-1.63686	3123
PON1	5444	M-009229-01	NM_000446	92.4262	360	57.2222	5.72816	23.7864	-0.576941	68.8976	175	65.7143	3.8	16.5217	-1.10079	3570
UBLCP1	134510	M-016328-01	NM_145049	80.1027	312	49.359	5.95455	29.8701	-0.428273	61.811	157	64.9682	4.56863	17.6471	-0.786547	4664
PPP2R2D	55844	M-032298-00	NM_001003656	91.656	357	53.7815	7.43229	36.9792	0.40574	86.6142	220	69.0909	7.22368	38.8158	0.413463	12271
DLGAP5	9787	M-016846-00	NM_014750	102.182	398	59.799	9.18908	45.3782	1.24059	87.4016	222	60.8108	9.05926	48.1481	1.30162	16735
PTPN20A	653129	M-183594-00	NM_001042397	83.9538	327	66.6667	10.1743	45.4128	1.80272	53.5433	136	78.6765	8.8785	40.1869	1.13526	17080
SYNJ1	8867	M-019486-01	NM_003895	72.4005	282	59.5745	8.06548	34.5238	0.314101	62.9921	160	70.625	7.35398	37.1681	0.254381	11350
PPP1CB	5500	M-008685-00	NM_002709	81.8999	319	60.1881	7.15625	29.6875	-0.39168	93.7008	238	65.9664	6.50955	29.9363	-0.210083	6575
PTPN5	84867	M-003600-02	NM_001039970	93.9666	366	57.377	7.38571	33.8095	-0.758039	94.8819	241	68.4647	9.58788	47.2727	1.19697	10204
DUSP11	8446	M-007885-00	NM_003584	75.2246	293	71.3311	12.4976	63.6364	2.38444	60.2362	153	77.1242	11.2288	55.0847	2.06957	17999
PTPDC1	138639	M-008584-00	NM_152422	62.6444	244	56.1475	6.72993	31.3869	-0.665946	41.3386	105	65.7143	3.34783	10.1449	-1.38178	2886
MTMR4	9110	M-008040-01	NM_004687	75.9949	296	59.4595	5.93182	25	-0.938218	54.3307	138	68.8406	3.25263	14.7368	-1.31951	2294
PPP1R1B	84152	M-012745-01	NM_181505	86.5212	337	60.2374	6.35468	28.5714	-0.643299	85.4331	217	65.4378	7.46479	33.0986	0.581264	8795
G6PC3	92579	M-015549-00	NM_138387	64.6983	252	72.2222	0.681319	0.549451	-3.71581	24.8031	63	66.6667	0.119048	0	-2.75432	4
PPM1M	132160	M-016028-00	NM_144641	80.8729	315	69.8413	4.83182	17.7273	-1.46605	60.6299	154	66.2338	4.11765	14.7059	-0.962997	2104
PTPRO	5800	M-008500-01	NM_002848	77.792	303	47.5248	5.60417	25	-0.941844	54.3307	138	47.1014	4.29231	20	-0.810891	3242
ALPL	249	M-008658-01	NM_000478	60.3338	235	45.9574	9.19444	45.3704	1.08489	44.4882	113	64.6018	7.08219	32.8767	0.470815	14440
NUDT14	256281	M-009076-00	NM_177533	95.2503	371	68.7332	8.66275	43.5294	0.497432	62.2047	158	71.519	7.9292	44.2478	0.726557	13691
DUSP8	1850	M-003568-01	NM_004420	41.8485	163	78.5276	8.77344	39.8438	0.757716	48.0315	122	80.3279	4.79592	18.3673	-0.655499	9327
IMPA1	3612	M-010172-01	NM_005536	90.3723	352	58.2386	6.97561	30.7317	-0.0320654	58.6614	149	65.1007	4.81443	20.6186	-0.539441	6839
PPM1D	8493	M-004554-00	NM_003620	70.8601	276	63.0435	5.35057	25.8621	-1.08205	59.0551	150	70	2.77143	7.61905	-1.59661	1658
PTPRC	5788	M-008067-01	NM_080923	90.3723	352	61.6477	10.9954	61.2903	2.1733	103.937	264	54.9242	9.1931	51.0345	1.38559	17555
PPAPDC2	403313	M-031777-01	NM_203453	70.0899	273	43.956	10.2833	52.5	1.78924	13.3858	34	55.8824	7.05263	42.1053	0.380043	15045
DUSP9	1852	M-003569-02	NM_001395	98.0745	382	50.7853	4.34021	13.9175	-1.58937	72.0472	183	65.0273	4.64706	21.0084	-0.715836	2563
PPAP2A	8611	M-019098-01	NM_003711	56.4827	220	40.9091	6.72222	33.3333	-0.399599	29.9213	76	50	4.81579	23.6842	-0.583885	5325
PDP2	57546	M-022572-00	NM_020786	89.6021	349	55.5874	7.42268	34.5361	0.000871685	67.7165	172	54.6512	5.59574	26.5957	-0.314395	7699
INPP4B	8821	M-011539-01	NM_001101669	97.8177	381	42.2572	11.3602	64.5963	1.94463	61.811	157	57.3248	13.1333	65.5556	2.91599	17968
MTMR3	8897	M-008039-02	NM_153051	111.682	435	59.0805	8.31518	40.856	0.0263868	81.4961	207	67.1498	9.7482	53.2374	1.29887	13209
ACP1	52	M-019058-01	NM_001040649	106.195	420	59.7619	5.81673	22.3108	-0.78387	84.0077	218	70.6422	9.62987	52.5974	1.02226	9733
TIMM50	92609	M-023692-01	NM_001001563	101.643	402	60.199	9.15289	45.8678	1.35057	100.963	262	70.9924	10.2312	55.3763	1.4232	17043
EYA1	2138	M-017392-01	NM_172059	84.7029	335	57.3134	4.57812	17.1875	-1.02263	66.6667	173	69.3642	7	33.3333	0.0813648	6008
NT5C2	22978	M-009420-00	NM_012229	79.1403	313	59.1054	6.05946	24.8649	-0.000922804	85.1638	221	64.7059	8.96503	45.4545	1.07831	12641
MTMR1	8776	M-008037-02	NM_003828	93.8053	371	52.8302	6.04592	20.4082	0.0462623	53.5645	139	57.554	10.3375	57.5	1.69078	13747
PPM1J	333926	M-021508-02	NM_005167	68.0152	269	53.1599	5.66434	24.4755	-0.0222545	63.1985	164	53.6585	5.71591	26.1364	-0.408917	7250
PPP2R5E	5529	M-008531-01	NM_006246	44.2478	175	58.2857	3.57843	12.7451	-1.31272	35.8382	93	46.2366	4.5814	16.2791	-0.946369	2325
PPP2CB	5516	M-003599-03	NM_004156	79.8989	316	67.4051	4.43192	19.2488	-0.742456	48.5549	126	71.4286	4.01111	18.8889	-1.13223	3082
OCRL	4952	M-010026-01	NM_000276	96.5866	382	48.4293	9.28649	48.1081	2.00198	87.0906	226	42.9204	8.53608	45.3608	0.936646	16802
MTMR2	8898	M-008038-00	NM_016156	82.1745	325	48	6.51282	30.1282	0.141816	63.9692	166	51.8072	8.15116	43.0233	0.633491	12016
PMPCB	9512	M-004747-01	NM_004279	87.9899	348	68.3908	5.7521	22.6891	-0.0925763	75.9152	197	65.4822	6.04651	26.3566	-0.281898	7439
CAPN9	10753	M-005808-01	NM_006615	65.4867	259	64.0927	5	19.8795	-0.288728	53.5645	139	43.8849	7.21311	40.9836	0.355021	9154
CPB2	1361	M-005822-02	NM_016413	90.2655	357	62.1849	6.97297	33.7838	0.703782	81.3102	211	66.8246	8.6383	43.2624	0.871291	14763
MASP2	10747	M-005938-02	NM_139208	79.8989	316	55.3797	4.57714	17.1429	-0.605325	52.0231	135	49.6296	5.25373	23.8806	-0.595378	4670
ADAMTS13	11093	M-005764-03	NM_139026	69.0265	273	65.5678	5.24022	22.905	-0.20876	60.1156	156	67.9487	3.69811	12.2642	-1.33559	4372
SOLH	6650	M-006037-00	NM_005632	65.7396	260	66.5385	5.30058	19.0751	-0.179361	33.526	87	66.6667	3.7069	13.7931	-1.33613	4473
IMP5	162540	M-005928-00	NM_175882	80.1517	317	44.795	6.11972	27.4648	0.123213	87.4759	227	37.4449	5.77647	30.5882	-0.341811	8123
PSMB1	5689	M-011361-00	NM_002793	40.4551	160	61.25	2.79592	8.16327	-1.76078	42.3892	110	62.7273	0.449275	0	-2.84299	345
SHH	6469	M-006036-02	NM_000193	62.4526	247	44.9393	5.01802	14.4144	-0.790843	54.7206	142	35.2113	4	16	-1.42135	2513
CORIN	10699	M-005831-01	NM_006587	85.7143	339	35.1032	6.64706	33.6134	-0.0557198	72.0617	187	41.1765	7.5974	37.6623	0.12934	9226
PPEF1	5475	M-009479-01	NM_152226	84.9558	336	64.2857	6.75	29.6296	0.000922804	89.4027	232	64.2241	10.745	53.6913	1.5528	13443
DUSP1	1843	M-003484-02	NM_004417	72.0607	285	58.5965	7.97006	37.7246	0.934116	70.9056	184	69.5652	7.96094	39.8438	0.417892	13883
ACPT	93650	M-008366-01	NM_033068	101.391	401	62.0948	8.5502	44.1767	1.48721	72.0617	187	64.1711	12.3917	66.6667	2.55209	17689
PTPRZ1	5803	M-009685-01	NM_002851	100.126	396	48.9899	7.48454	29.8969	1.06306	102.89	267	64.0449	11.1754	61.4035	2.10577	17079
PTPLA	9200	M-008742-01	NM_014241	94.0582	372	53.2258	2.5101	6.56566	-1.70592	63.1985	164	45.122	5.45946	25.6757	-0.497624	3032
PPP2R5A	5525	M-009352-01	NM_006243	78.129	309	66.9903	6.02899	30.9179	0.43975	54.7206	142	67.6056	4.85417	22.9167	-0.775222	7950
PTPMT1	114971	M-029988-02	NM_175732	94.311	373	52.815	6.28426	30.9645	0.478308	49.3256	128	53.9062	5	27.5362	-0.73181	8193
DUSP12	11266	M-007886-02	NM_007240	52.086	206	69.9029	4.16667	17.3611	-0.638033	38.1503	99	64.6465	3.10938	10.9375	-1.51668	2755
PPP3CC	5533	M-010005-00	NM_005605	80.1517	317	51.1041	2.25309	1.85185	-1.73569	72.8324	189	31.746	3.33333	8.33333	-1.39907	1112
INPPL1	3636	M-004152-01	NM_001567	91.024	360	62.7778	4.57522	19.9115	-0.703103	59.3449	154	42.2078	6.35385	24.6154	-0.157262	5845
CTSC	1075	M-005835-03	NM_001814	64.2225	254	48.0315	4.01639	15.5738	-0.822887	54.7206	142	54.9296	4.73077	25.641	-0.854172	3441
KLK5	25818	M-005916-01	NM_001077492	70.7965	280	67.1429	6.11702	28.1915	0.600377	65.896	171	65.4971	5.96429	29.4643	-0.186896	10522
CFD	1675	M-005848-01	NM_001928	64.981	257	73.1518	3.89362	15.9574	-0.78928	58.5742	152	78.2895	4.87395	25.2101	-0.811857	3641
MAP1D	254042	M-032013-00	NM_199227	85.7143	339	57.8171	5.18367	21.4286	-0.0060111	73.2177	190	57.8947	9.01818	45.4545	1.13711	12723
PRSS7	5651	M-006016-01	NM_002772	81.9216	324	52.1605	5.20118	18.3432	0.0240809	83.237	216	61.5741	7.16541	33.8346	0.262093	10217
MMP25	64386	M-005964-03	NM_022468	70.2908	278	59.3525	2.72121	7.27273	-1.38859	51.6378	134	66.4179	6.03371	30.3371	-0.255862	4176
ATG4D	84971	M-005790-01	NM_032885	46.2705	183	44.2623	4.4321	13.5802	-0.579799	40.8478	106	37.7358	4.85	15	-0.737481	4362
ELANE	1991	M-005861-02	NM_001972	85.9671	340	59.1176	7.19403	35.3234	0.990913	79.7688	207	59.9034	8.21774	40.3226	0.706027	15005
SENP5	205564	M-005946-01	NM_152699	80.9102	320	56.25	4.69444	15	-0.719524	105.588	274	55.1095	3.91391	11.9205	-1.43576	2667
CAPN3	825	M-005805-02	NM_173089	74.5891	295	48.1356	6.46479	30.2817	0.0958133	75.1445	195	47.1795	7.30435	36.9565	0.0210357	9452
PPP2CA	5515	M-003598-01	NM_002715	53.3502	211	59.7156	7.76984	38.0952	0.850014	23.8921	62	58.0645	7.86111	33.3333	0.239072	13009
PPTC7	160760	M-017008-02	NM_139283	53.3502	211	40.2844	4.01176	11.7647	-1.04274	58.1888	151	34.4371	4.98077	26.9231	-0.939528	2775
PTPRB	5787	M-004994-03	NM_002837	107.965	427	62.2951	5.80827	24.812	0.20085	92.8709	241	56.8465	9.77372	48.9051	1.359	14050
PPP1R15B	84919	M-015013-00	NM_032833	71.3021	282	56.383	5.22642	21.3836	0.0513393	68.9788	179	43.5754	6.9359	35.8974	0.176998	9944
INPP5B	3633	M-021811-02	NM_005540	92.5411	366	43.1694	2.74051	8.86076	-1.30497	58.9595	153	35.9477	5.07273	21.8182	-0.678463	2994
PTP4A1	7803	M-006333-02	NM_003463	93.8053	371	66.5768	4.24696	13.7652	-0.301699	75.1445	195	56.4103	6.71818	33.6364	0.0650506	7967
KIAA1274	27143	M-026434-01	NM_014431	96.5866	382	62.3037	2.13025	3.78151	-1.60965	70.1349	182	64.2857	4.66667	17.094	-0.888424	2098
PGAM1	5223	M-008883-01	NM_002629	99.6207	394	64.7208	7.47843	36.8627	1.51212	65.896	171	69.5906	12.6218	63.8655	2.79352	17725
NUDT9	53343	M-008858-00	NM_024047	85.7143	339	63.4218	1.00465	0.465116	-2.17423	63.9692	166	54.8193	0.879121	1.0989	-2.51788	170
SYNJ2	8871	M-012624-01	NM_003898	92.5411	366	50	3.98907	13.1148	-0.765688	78.9981	205	45.8537	4.78723	24.4681	-0.873385	3539
CORO7	79585	M-014361-01	NM_024535	72.5664	287	59.2334	2.16471	4.70588	-1.60388	50.0963	130	56.9231	3.22973	12.1622	-1.54055	1055
SENP1	29843	M-006357-00	NM_014554	110.24	436	62.6147	6.94139	29.6703	1.33851	103.661	269	57.9926	10.391	54.4872	1.81602	17353
DPEP2	64174	M-005931-00	NM_022355	96.5866	382	50	2.50785	5.2356	-1.30578	70.5202	183	55.1913	4.76238	17.8218	-0.867863	2499
RNF149	284996	M-007169-00	NM_173647	87.737	347	46.3977	2.00621	2.48447	-1.53961	52.4085	136	47.0588	3.95312	14.0625	-1.16617	1645
CASP9	842	M-003309-01	NM_032996	67.0038	265	63.7736	0.715976	1.18343	-2.25189	49.3256	128	71.0938	1.64835	5.49451	-2.24626	205
YME1L1	10730	M-006103-01	NM_014263	95.5752	378	67.9894	6.88327	31.1284	1.24425	86.3198	224	69.1964	9.03226	48.3871	1.09912	16421
ADAMTS8	11095	M-005778-01	NM_007037	103.666	410	56.0976	6.3913	26.087	0.802544	109.056	283	53.7102	10.0855	55.2632	1.63237	16249
CPVL	54504	M-005828-01	NM_031311	98.1037	388	60.3093	4.4359	14.5299	-0.304647	96.3391	250	68.8	5.1686	15.6977	-0.682683	5368
BLMH	642	M-005793-00	NM_000386	96.3338	381	58.5302	4.19731	11.6592	-0.731578	48.5549	126	69.8413	8.78409	44.3182	0.768339	9162
CYLD	1540	M-004609-01	NM_001042355	73.5777	291	50.8591	2.35135	3.37838	-1.96912	30.8285	80	50	2.5	7.5	-2.16397	353
PTPRM	5797	M-006326-01	NM_002845	92.0354	364	48.9011	2.66292	6.17978	-1.64789	45.8574	119	52.9412	2.79365	12.6984	-1.88374	724
PPP3CB	5532	M-009704-01	NM_021132	85.7143	339	74.0413	7.41833	33.4661	1.29222	82.8516	215	61.8605	8.27068	40.6015	0.729205	15610
MTMR8	55613	M-008042-01	NM_017677	63.2111	250	63.2	3.41139	6.96203	-0.758643	53.1792	138	50	2.55072	5.7971	-1.74173	2213
PTPRN	5798	M-009315-01	NM_002846	91.2769	361	63.7119	4.84348	16.9565	0.235105	57.0328	148	47.2973	6.87143	30	0.32393	11291
PTPRE	5791	M-008068-02	NM_006504	109.229	432	66.2037	6.87063	29.7203	1.44073	57.0328	148	73.6486	9.9633	55.0459	1.71646	17391
DUSP16	80824	M-007890-00	NM_030640	83.1858	329	56.8389	3.83422	11.2299	-0.134851	58.5742	152	52.6316	5.9625	25	-0.101605	7915
PTPRS	5802	M-009662-02	NM_130853	72.8192	288	49.3056	2.66197	8.4507	-0.906663	48.9403	127	30.7087	1.38462	5.12821	-2.20123	1555
PSPHL	8781	M-032264-01	XM_926720	108.723	430	62.7907	4.8037	15.9259	0.394899	87.0906	226	61.9469	9.25714	47.8571	1.44321	14873
DUSP6	1848	M-003964-01	NM_001946	75.6005	299	70.2341	2.50952	8.57143	-0.918811	28.5164	74	70.2703	3.59615	17.3077	-1.10904	2695
SACM1L	22908	M-007280-00	NM_014016	70.7965	280	65.3571	3.99454	15.3005	-0.361438	49.3256	128	67.1875	2.56977	9.30233	-1.70322	3358
MMP28	79148	M-005967-03	NM_001032278	84.9558	336	61.9048	2.52404	6.73077	-0.998751	78.2274	203	45.8128	3.92473	17.2043	-1.04906	2644
METAP1	23173	M-008693-01	NM_015143	99.3679	393	54.1985	3.38498	7.51174	-0.279225	87.4759	227	40.0881	5.3956	24.1758	-0.274102	6749
PRSS8	5652	M-003696-01	NM_002773	65.4867	259	66.4093	6.10465	27.3256	1.13717	55.8767	145	63.4483	9.71739	47.8261	1.55629	16863
PCSK9	255738	M-005989-01	NM_174936	69.0265	273	84.9817	0.362069	0	-2.0718	55.4913	144	74.3056	0.233645	0	-2.67743	184
ADAM23	8745	M-010700-02	NM_003812	99.8736	395	57.2152	4.82743	16.3717	0.483217	87.0906	226	59.7345	7.57037	37.037	0.616604	13273
ADAM18	8749	M-010701-00	NM_014237	70.7965	280	55.3571	1.35484	2.58065	-1.49294	64.7399	168	58.9286	2.0101	7.07071	-1.91049	848
SENP8	123228	M-004071-00	NM_145204	89.2541	353	45.8924	4.58642	16.0494	0.179109	82.0809	213	60.5634	8.34884	44.9612	1.02065	13311
CASP7	840	M-004407-02	NM_033340	98.6094	390	68.4615	6.77154	30.3371	1.42238	101.349	263	66.5399	9.78286	50.2857	1.58687	17273
FURIN	5045	M-005882-00	NM_002569	72.0607	285	55.0877	4.50955	14.6497	-0.153177	70.1349	182	53.2967	6.1134	29.8969	-0.26711	7247
CLPP	8192	M-005811-01	NM_006012	99.8736	395	57.9747	4.38865	15.7205	-0.411452	70.9056	184	58.6957	6.53704	33.3333	-0.156284	6708
INPP5D	3635	M-003013-02	NM_005541	64.4753	255	59.2157	7.17219	37.7483	0.886811	62.0424	161	49.6894	7.0375	38.75	0.0439355	12293
PTEN	5728	M-003023-02	NM_000314	98.8622	391	50.8951	7.30151	30.6533	1.20082	99.0366	257	57.9767	9.22148	42.953	1.1629	16445
PTPRK	5796	M-004204-01	NM_002844	110.24	436	61.4679	6.28731	25.7463	0.848859	84.7784	220	64.5455	9.77465	48.5915	1.53793	16267
PPAPDC1A	196051	M-026322-01	NM_001030059	90.7712	359	60.4457	2.7235	7.37327	-0.993425	68.5934	178	58.427	5.89423	29.8077	-0.117064	5298
NUDT2	318	M-008719-00	NM_001161	82.4273	326	61.6564	4.72637	18.9055	0.198418	44.7013	116	70.6897	6.89024	28.0488	0.324619	11184
INPP5K	51763	M-017494-00	NM_016532	97.3451	385	62.5974	5.91701	25.3112	1.02241	50.4817	131	51.145	8.32836	41.791	0.974067	15746
PPP2R5B	5526	M-009366-00	NM_006244	87.4842	346	53.4682	3.59459	11.3514	-0.402318	73.2177	190	48.4211	4.3913	19.5652	-0.834832	4625
RNGTT	8732	M-009782-01	NM_003800	71.8078	284	42.6056	2.22314	7.43802	-1.09509	38.5356	100	52	1.78846	11.5385	-1.94281	1342
PPP1CA	5499	M-008927-01	NM_206873	93.0468	368	64.4022	4.38397	13.9241	0.12018	52.4085	136	56.6176	9.5974	49.3506	1.61592	14037
BPGM	669	M-008917-02	NM_001724	90.5183	358	68.4358	4.12245	10.6122	-0.313903	68.9788	179	69.8324	7.032	36	0.32353	8931
PRSS12	8492	M-006010-00	NM_003619	98.8622	391	65.4731	5.04297	19.9219	0.406097	82.8516	215	69.7674	7.43333	39.3333	0.545047	12732
KLK14	43847	M-005911-01	NM_022046	88.2427	349	69.6275	4.2963	12.3457	0.213027	66.2813	172	63.9535	9.08182	43.6364	1.40058	14153
ADAM21	8747	M-004524-00	NM_003813	79.3932	314	64.6497	4.22167	15.2709	0.0431744	62.4277	162	61.1111	4.56566	21.2121	-0.778594	6452
CELA3A	10136	M-005863-02	NM_005747	99.6207	394	58.8832	4.26293	14.2241	0.117534	86.3198	224	62.0536	6.13669	28.777	0.00297694	9474
USP45	85015	M-010054-01	NM_001080481	89.507	354	66.1017	4.88462	17.5214	0.490599	94.4123	245	68.1633	11.0359	56.2874	2.19118	15707
SUPT16H	11198	M-009517-00	NM_007192	92.0354	364	61.8132	3.97778	13.3333	-0.0290499	70.5202	183	65.0273	4.73109	17.6471	-0.673699	6442
METAP2	10988	M-005943-02	NM_006838	71.3021	282	63.4752	5.16201	16.7598	0.480778	37.7649	98	76.5306	5.97333	24	-0.0547216	10632
SERPINB12	89777	M-008758-00	NM_080474	94.0582	372	53.7634	3.245	10.5	-0.604617	89.0173	231	51.5152	5.4958	21.0084	-0.355726	5413
RBP3	5949	M-008073-02	NM_002900	69.0265	273	70.3297	6.76562	32.2917	1.10245	37.7649	98	76.5306	6.78667	30.6667	0.0406718	12744
USP13	8975	M-006064-00	NM_003940	107.965	427	64.4028	7.38909	30.9091	1.26674	80.9249	210	64.7619	12.3382	63.9706	2.47792	17465
PPFIA2	8499	M-011485-00	NM_003625	76.1062	301	50.4983	4.53289	15.7895	-0.503445	57.8035	150	37.3333	4.75	19.6429	-0.933105	4129
PPP4R1	9989	M-019912-01	NM_005134	104.678	414	55.7971	5.96537	23.8095	0.550329	90.1734	234	58.9744	8.47101	36.9565	0.883176	14326
DUSP23	54935	M-007909-01	NM_017823	89.0013	352	43.75	1.64286	3.24675	-1.67967	47.7842	124	45.1613	0.928571	0	-2.41458	470
MTMR9	66036	M-019244-02	NM_015458	112.01	443	56.4334	6.04	25.6	0.997255	96.7245	251	64.5418	8.51235	43.8272	1.13146	16025
PPP2R2C	5522	M-019167-01	NM_181876	113.527	449	55.0111	4.32794	13.7652	0.0802347	82.0809	213	68.5446	7.60274	40.411	0.708606	12015
PTPRN2	5799	M-008070-00	NM_002847	98.8622	391	56.266	3.13182	9.09091	-0.450671	84.3931	219	61.1872	4.84328	21.6418	-0.546285	5285
PPM1H	57460	M-027012-01	NM_020700	101.138	400	63.75	4.23529	14.1176	0.0693856	75.1445	195	70.2564	5.08759	21.8978	-0.458198	7497
PTPRF	5792	M-008375-02	NM_130440	77.8761	308	69.1558	5.38967	24.4131	0.810454	61.657	160	73.75	4.5	24.5763	-0.651909	9479
PTPN7	5778	M-008394-00	NM_002832	110.999	439	55.3531	4.41975	14.4033	0.248491	99.422	258	44.9612	7.16379	31.8966	0.572593	12245
PTPN3	5774	M-009372-01	NM_002829	88.2427	349	48.4241	2.39053	6.50888	-1.18907	83.6224	217	46.0829	2.84	9	-1.51754	1578
USP26	83844	M-006075-01	NM_031907	101.896	403	52.1092	6.58095	28.0952	1.38716	90.9441	236	49.5763	10.2137	53.8462	1.86717	17425
NPEPPS	9520	M-005979-03	NM_006310	98.6094	390	46.9231	3.63934	9.83607	-0.0519103	104.432	271	47.2325	7.72656	44.5312	0.846482	11843
RELN	5649	M-012005-00	NM_005045	84.4501	334	65.5689	5.00457	14.6119	0.595596	101.349	263	53.6122	7.44681	40.4255	0.589262	13560
ACR	49	M-005756-02	NM_001097	77.1176	305	60.6557	2.80541	7.02703	-0.601867	70.5202	183	55.1913	3.58416	12.8713	-1.0943	3527
CASP1	834	M-004401-03	NM_033295	87.9899	348	59.7701	5.14904	19.2308	0.748701	90.1734	234	61.5385	8.47917	41.6667	1.09199	15378
MMP2	4313	M-005959-03	NM_004530	115.803	458	58.952	3.97407	12.2222	0.0768434	94.4123	245	69.3878	8.45294	42.3529	1.07556	12968
PRTN3	5657	M-006017-02	NM_002777	64.981	257	62.2568	4	16.875	-0.070868	57.0328	148	64.8649	2.69792	7.29167	-1.47996	4683
CASP14	23581	M-004403-00	NM_012114	100.379	397	57.4307	4.25877	11.8421	0.0788691	94.027	244	54.918	6.09701	26.1194	-0.0222233	9152
KLK15	55554	M-005912-01	NM_138564	108.976	431	64.5012	6.11511	27.3381	0.841169	74.3738	193	67.8756	10.6336	53.4351	1.84667	16497
RNF128	79589	M-007061-01	NM_024539	106.195	420	58.0952	4.91803	16.8033	-0.0280161	100.193	260	58.0769	8.5298	43.7086	0.810869	11836
PPEF2	5470	M-012250-01	NM_006239	69.7851	276	56.5217	9.30128	44.2308	2.13898	32.3699	84	64.2857	8.16667	42.5926	0.603054	15943
NUDT11	55190	M-010039-01	NM_018159	56.1315	222	65.7658	4.36301	15.0685	-0.423742	28.5164	74	82.4324	5.95082	18.0328	-0.27408	6234
INPP1	3628	M-008505-01	NM_002194	102.908	407	57.0025	5.12931	18.9655	0.23503	70.1349	182	61.5385	5.49107	21.4286	-0.358582	8469
EYA3	2140	M-011653-00	NM_001990	85.2086	337	51.632	5.44253	25.8621	0.593628	44.316	115	47.8261	9.83636	40	1.71823	15761
CDC14A	8556	M-003469-02	NM_033312	89.2541	353	51.5581	2.43956	3.84615	-1.0562	38.5356	100	41	4.14634	14.6341	-0.873384	2893
SIRPA	140885	M-013223-01	NM_080792	81.4159	322	68.323	2.92727	6.81818	-0.631244	65.5106	170	60	4.55882	19.6078	-0.689241	4358
LHPP	64077	M-018950-02	NM_022126	89.0013	352	45.7386	4.41615	12.4224	0.107594	80.1541	208	49.5192	8.65049	40.7767	1.1443	13279
PPP1R12C	54776	M-013775-01	NM_017607	90.5183	358	57.5419	2.19417	4.36893	-1.068	85.9345	223	46.6368	3.03846	7.69231	-1.32888	2018
TPTE	7179	M-008745-02	NM_199260	98.8622	391	51.9182	5.51724	20.6897	0.807047	91.3295	237	59.9156	10.8732	61.2676	2.24158	16588
MMP12	4321	M-005954-01	NM_002426	68.7737	272	52.5735	8.11189	39.8601	1.99433	59.3449	154	44.1558	9.95588	55.8824	1.69687	17748
ADAMTS14	140766	M-005765-01	NM_080722	45.0063	178	80.3371	1.97902	3.4965	-1.28968	38.1503	99	73.7374	1.84932	5.47945	-1.94145	1050
PPP2R5C	5527	M-009433-01	NM_178588	84.7029	335	52.8358	4.15819	15.2542	0.178167	85.5491	222	50.9009	8.37168	45.1327	1.12525	13532
KLK8	11202	M-005919-02	NM_144507	82.6802	327	56.2691	6.97283	33.6957	1.64846	73.2177	190	57.8947	10.9636	59.0909	2.17086	17767
ADAM28	10863	M-005758-01	NM_021777	96.8394	383	57.4413	4.59545	17.7273	0.349836	84.0077	218	63.7615	7.68345	36.6906	0.751549	13262
USP47	55031	M-006093-01	NM_017944	91.5297	362	69.0608	4.328	14.4	0.218162	84.3931	219	67.1233	8.11565	40.8163	0.913162	13194
PSMA4	5685	M-017211-01	NM_001102668	46.0177	182	58.7912	1.14019	0.934579	-1.59633	42.0039	109	66.055	0.847222	1.38889	-2.38888	545
USP4	7375	M-004974-01	NM_003363	78.8875	312	68.5897	3.59346	10.2804	-0.366109	90.1734	234	70.5128	7.41212	34.5455	0.644864	9919
USP10	9100	M-006062-02	NM_005153	99.6207	394	54.8223	4.47685	15.2778	0.138209	94.027	244	62.2951	8.25	40.1316	0.940632	12916
NAALADL2	254827	M-023654-02	NM_207015	96.8394	383	62.4021	5.84519	23.8494	0.623485	71.6763	186	58.6022	7.68807	39.4495	0.496461	13369
ADAM30	11085	M-005759-00	NM_021794	87.9899	348	58.6207	5	17.1569	-0.0459439	71.2909	185	58.9189	7.20183	33.945	0.194499	9599
HTRA2	27429	M-006014-04	NM_145074	91.2769	361	59.5568	6.54419	29.7674	0.590257	65.1252	169	53.2544	4.26667	16.6667	-1.11691	7672
ADAMTSL1	92949	M-013437-01	NM_052866	98.6094	390	48.9744	4.73822	18.3246	-0.194341	59.3449	154	59.0909	6.43956	31.8681	-0.00297694	8094
PSMB4	5692	M-011362-00	NM_002796	58.4071	231	68.3983	2.1962	4.43038	-1.41361	25.8189	67	67.1642	2.75556	8.88889	-1.55025	1223
IHH	3549	M-005901-01	NM_002181	115.55	457	50.7659	2.24138	1.2931	-1.20717	124.085	322	50	3.98758	17.3913	-0.885853	2619
GZMA	3001	M-005888-02	NM_006144	110.746	438	55.0228	4.89212	15.3527	0.352453	74.7592	194	42.7835	7.45783	38.5542	0.678335	13007
ACE	1636	M-005754-00	NM_000789	92.0354	364	58.2418	2.80189	7.54717	-0.686016	66.6667	173	53.7572	6.15054	25.8065	0.0822556	6893
CHMP1A	5119	M-010339-02	NM_001083314	102.655	406	55.1724	2.92411	5.35714	-0.722991	72.8324	189	55.5556	4.80952	17.1429	-0.548881	4490
CAPN2	824	M-005804-01	NM_001748	53.0973	210	57.619	1.85124	5.78512	-1.24627	40.8478	106	33.9623	0.583333	0	-2.39334	918
PARP11	57097	M-016115-01	NM_020367	104.425	413	49.6368	6.77561	33.1707	1.53779	88.2466	229	50.655	8.5	48.2759	1.21427	16959
PRSS23	11098	M-006043-02	NM_007173	80.1517	317	63.0915	4.73	16.5	0.0909303	68.9788	179	63.1285	5.83186	27.4336	-0.124731	8755
PCSK1	5122	M-005985-01	NM_000439	70.2908	278	71.5827	6.56784	29.1457	1.33167	43.5453	113	68.1416	9.25974	46.7532	1.46986	17071
USP24	23358	M-006073-02	NM_015306	51.3274	203	54.6798	3.24324	7.20721	-0.324818	31.2139	81	45.679	5.02703	18.9189	-0.342764	6328
TPSG1	25823	M-006058-02	NM_012467	104.172	412	58.0097	3.96653	9.20502	-0.041722	78.9981	205	62.439	10.1719	50.7812	1.86103	13503
CPZ	8532	M-005830-01	NM_003652	77.3704	306	60.7843	2.75269	6.98925	-0.679845	70.5202	183	59.5628	2.87156	11.0092	-1.38212	2840
ACE2	59272	M-005755-00	NM_021804	80.9102	320	62.5	1.39	3.5	-1.43325	74.7592	194	62.3711	1.89256	3.30579	-1.86073	945
CNDP2	55748	M-005813-00	NM_018235	95.3224	377	57.2944	4.48148	13.8889	0.316833	104.817	272	55.8824	5.29605	22.3684	-0.321175	8966
USP32	84669	M-006080-03	NM_032582	90.5183	358	63.4078	3.90308	13.6564	-0.173937	95.9538	249	63.8554	7.45283	41.5094	0.712706	10970
CAPN10	11132	M-005800-00	NM_021251	89.507	354	70.0565	4.11694	14.5161	-0.0496994	64.7399	168	71.4286	3.8	16.6667	-1.02885	5521
USP34	9736	M-006082-01	NM_014709	83.9444	332	67.4699	3.92411	12.0536	-0.450653	100.193	260	61.1538	6.12579	28.9308	-0.162939	6569
SPPL3	121665	M-006042-02	NM_139015	92.0354	364	55.2198	3.57711	12.4378	-0.83727	75.1445	195	58.4615	8.38596	42.1053	0.781084	8917
DPP4	1803	M-004181-02	NM_001935	96.0809	380	64.2105	7.5041	29.5082	1.08527	65.5106	170	58.8235	8.56	47	0.885355	15652
CPXM1	56265	M-005829-02	NM_019609	89.2541	353	47.3088	6.20359	28.1437	0.587608	46.2428	120	35	8.92857	52.381	1.18071	15104
TFR2	7036	M-009686-02	NM_003227	90.0126	356	68.8202	2.13469	4.08163	-1.49843	46.2428	120	70	2.25	5.95238	-1.72512	988
DPEP1	1800	M-005852-01	NM_004413	86.22	341	65.3959	2.14798	3.58744	-1.31009	48.9403	127	73.2283	3.4086	10.7527	-1.09404	2024
PITRM1	10531	M-005075-03	NM_014889	99.3679	393	48.0916	3.60317	14.2857	-0.429146	54.7206	142	50.7042	5.66667	25	-0.0797921	6960
CTSG	1511	M-005838-03	NM_001911	99.8736	395	68.8608	3.74265	11.3971	-0.201874	77.842	202	66.8317	5.98519	25.1852	0.0617214	8346
ADAM7	8756	M-010702-01	NM_003817	97.3451	385	51.9481	3.565	9.5	-0.409076	64.3545	167	62.8743	5.25714	20	-0.291324	6218
TESSP2	339906	M-009007-00	NM_182702	55.1201	218	52.2936	2.80702	10.5263	-0.753602	48.1696	125	49.6	2.19355	9.67742	-1.60834	2364
MME	4311	M-005112-01	NM_007287	93.8053	371	54.4474	5.75248	24.7525	0.907086	73.2177	190	57.8947	8.51818	41.8182	1.277	16070
PCSK4	54760	M-013774-01	NM_017573	80.9102	320	51.5625	6.27273	27.2727	0.916791	76.6859	199	49.2462	5.5102	22.449	-0.216176	11289
RNF148	378925	M-010758-00	NM_198085	92.2882	365	62.4658	6.15351	28.0702	1.04656	70.5202	183	60.6557	8.16216	40.5405	1.0264	15893
LONP1	9361	M-003979-00	NM_004793	83.6915	331	47.432	6.26752	24.8408	1.34208	87.8613	228	53.9474	8.08943	39.8374	1.10106	16555
USP36	57602	M-006084-02	NM_025090	85.9671	340	60	3.0098	7.35294	-0.63473	82.0809	213	62.4413	4.55639	17.2932	-0.6321	4497
KLK11	11012	M-005908-00	NM_006853	82.4273	326	58.589	2.26702	4.18848	-1.00545	89.0173	231	63.2035	2.86301	11.6438	-1.33152	2125
PAPPA2	60676	M-005998-02	NM_021936	94.8167	375	63.2	6.91561	27.0042	1.65358	94.7977	246	67.0732	9.06667	46.6667	1.44847	17355
OVCH1	341350	M-019444-01	NM_183378	99.8736	395	61.7722	3.33197	10.6557	-0.385617	85.5491	222	72.5225	3.69565	13.6646	-0.992757	4352
SPCS3	60559	M-010124-02	NM_021928	90.0126	356	66.2921	5.75847	23.3051	0.829415	85.9345	223	62.7803	7.87857	32.8571	0.960338	15314
CFLAR	8837	M-003772-06	NM_003879	83.9444	332	60.8434	3.78218	10.8911	-0.289634	48.9403	127	69.2913	6.53409	31.8182	0.26602	8821
PRSS1	5644	M-006008-02	NM_002769	91.5297	362	60.221	4.73394	13.3028	-0.0408335	113.295	294	58.5034	7.69767	38.3721	0.604672	11164
OSGEPL1	64172	M-005982-02	NM_022353	99.3679	393	64.8855	5.79608	24.3137	0.372472	89.0173	231	73.5931	8.2	40.5882	0.751198	13335
CTSB	1508	M-004266-03	NM_001908	73.5777	291	60.8247	8.29944	40.678	1.58333	35.8382	93	48.3871	5.02222	22.2222	-0.735176	10703
MPN2	339501	M-005972-00	NM_183062	96.3338	381	58.5302	4.85202	17.9372	-0.133072	60.1156	156	62.8205	6.13265	27.551	-0.103256	7911
PSMB2	5690	M-010461-00	NM_002794	53.603	212	59.9057	0.692913	0.787402	-2.27031	46.6281	121	47.9339	0.517241	1.72414	-2.52676	143
FOLH1B	219595	M-008207-01	NM_153696	84.4501	334	70.3593	4.56596	18.7234	0.109099	72.8324	189	66.1376	5.192	24	-0.300477	8194
DPP6	1804	M-010129-01	NM_001936	106.953	423	71.3948	5.05629	16.8874	0.44232	90.5588	235	63.4043	8.46309	40.2685	1.17335	14617
PHEX	5251	M-005995-02	NM_000444	91.5297	362	61.8785	3.49554	10.2679	-0.295581	68.2081	177	59.887	5.67925	27.3585	-0.0926009	7340
BACE1	23621	M-003747-02	NM_138973	86.7257	343	47.8134	3.55488	10.9756	-0.368251	61.657	160	39.375	3.92063	22.2222	-0.913191	4554
CAPNS1	826	M-009979-01	NM_001003962	87.9899	348	64.0805	6.25561	25.5605	1.25064	80.9249	210	67.1429	8.97163	47.5177	1.45119	16935
ADAM32	203102	M-010756-02	NM_145004	106.448	421	64.3705	2.7417	6.64207	-0.755477	86.7052	225	63.5556	5.33566	23.7762	-0.182359	5634
ESSPL	345062	M-019406-01	NM_183375	80.6574	319	66.7712	2.9108	11.7371	-0.945111	74.3738	193	60.6218	2.90598	11.1111	-1.41317	2140
AZU1	566	M-008914-00	NM_001700	91.5297	362	65.7459	6.92857	31.5126	1.53311	76.3006	198	59.596	8.66949	41.5254	1.24104	16988
MMP3	4314	M-005968-03	NM_002422	84.7029	335	74.9254	7.21514	32.2709	1.92659	71.2909	185	75.1351	9.71942	46.0432	1.82502	17796
PGA5	5222	M-005991-00	NM_014224	104.93	415	46.988	4.52821	15.3846	0.273796	110.983	288	56.25	7.76543	41.9753	0.808242	13102
MEP1A	4224	M-005941-02	NM_005588	112.01	443	52.1445	5.01732	19.4805	0.602391	104.817	272	53.6765	6.71233	32.1918	0.399303	12879
KLK7	5650	M-005918-00	NM_005046	94.311	373	55.496	4.54589	14.4928	0.354929	100.578	261	47.5096	9.42742	50.8065	1.59661	14918
USP21	27005	M-006071-00	NM_012475	58.6599	232	74.1379	3.84302	8.13953	-0.0489333	45.4721	118	60.1695	4.83099	18.3099	-0.493207	6922
TLL2	7093	M-006047-01	NM_012465	56.6372	224	55.3571	3.42742	10.4839	-0.447289	44.316	115	52.1739	2.9	11.6667	-1.31385	3586
ZMPSTE24	10269	M-006104-02	NM_005857	105.183	416	63.9423	4.38722	14.6617	0.100402	95.5684	248	67.3387	10.3653	54.491	1.98861	14226
C1S	716	M-005796-01	NM_001734	98.1037	388	57.9897	4.80444	16.8889	0.0457588	88.2466	229	51.0917	6.07692	31.6239	-0.146149	8489
AQPEP	206338	M-005878-00	NM_173800	72.5664	287	67.2474	7.39378	35.2332	1.32602	73.2177	190	65.7895	9.456	51.2	1.30549	13226
MMP14	4323	M-004145-00	NM_004995	103.919	411	58.3942	7.17917	32.0833	0.94457	90.9441	236	48.3051	8.91228	46.4912	0.987772	15585
MST1	4485	M-008946-00	NM_020998	77.1176	305	60.3279	5.38043	22.2826	0.164078	57.4181	149	76.5101	2.66667	13.1579	-1.71757	5366
CASP4	837	M-004404-01	NM_001225	102.655	406	57.6355	6.66667	29.4872	1.118	95.5684	248	50.4032	10.136	54.4	1.79516	17029
USP8	9101	M-005203-01	NM_005154	103.666	410	66.0976	6.05535	23.6162	0.951768	96.3391	250	59.6	8.11409	44.2953	0.983328	15590
ADAMDEC1	27299	M-005760-01	NM_014479	83.1858	329	70.5167	2.80172	6.03448	-0.840353	41.2331	107	75.7009	5.37037	25.9259	-0.27162	5125
KLK12	43849	M-005909-02	NM_145895	93.2996	369	64.2276	5.52743	21.097	0.855049	72.0617	187	70.5882	9.55303	46.2121	1.62296	16354
CTSH	1512	M-005839-01	NM_148979	84.9558	336	67.5595	5.59471	22.0264	0.78689	56.262	146	41.7808	7.04918	29.5082	0.464276	13685
ZNRF4	148066	M-007141-01	NM_181710	71.3021	282	62.4113	1.74432	4.54545	-1.31311	30.0578	78	60.2564	2.06383	10.6383	-1.72459	1169
XPNPEP3	63929	M-005930-01	NM_022098	59.4185	235	69.7872	3.38415	12.1951	-0.393595	42.3892	110	65.4545	2.84722	6.94444	-1.35319	3713
GZMB	3002	M-005889-02	NM_004131	84.7029	335	69.2537	6.31897	29.3103	0.986794	82.8516	215	62.3256	7.63433	36.5672	0.690085	14940
ANPEP	290	M-005784-02	NM_001150	106.7	422	53.3175	4.67111	16	0.248799	102.119	265	52.4528	8.6259	44.6043	1.17938	13905
ITGA2B	3674	M-008001-01	NM_000419	83.4387	330	65.7576	4.58986	15.6682	0.433472	89.0173	231	62.7706	5.91724	28.2759	0.0581828	10993
KEL	3792	M-005903-00	NM_000420	96.8394	383	64.4909	4.83401	16.5992	0.444574	84.3931	219	65.7534	9.40278	52.7778	1.50919	15118
PLGLB2	5342	M-015748-01	NM_002665	77.6233	307	58.3062	2.91061	9.49721	-0.596343	52.0231	135	51.8519	4.85714	21.4286	-0.484231	5053
UQCRC2	7385	M-008334-02	NM_003366	66.7509	264	64.3939	3.28824	10	-0.361826	86.3198	224	58.0357	4.66923	20.7692	-0.603945	5383
CTSW	1521	M-005845-03	NM_001335	61.6941	244	62.7049	5.15033	19.6078	0.690369	42.0039	109	72.4771	5.81013	30.3797	-0.0908741	11204
C2orf7	84279	M-014853-00	NM_032319	89.507	354	61.0169	4.26389	13.8889	0.024734	86.7052	225	59.5556	6.79104	32.8358	0.409547	10746
PRSS35	167681	M-008433-00	NM_153362	62.4526	247	51.417	4.11024	14.1732	-0.0596508	47.7842	124	34.6774	3.76744	13.9535	-1.04655	5435
GGT5	2687	M-009541-01	NM_001099782	62.1997	246	48.7805	6.15833	26.6667	0.811507	60.501	157	43.3121	5.92647	23.5294	-0.256286	10886
SERPIND1	3053	M-009540-02	NM_000185	90.0126	356	59.5506	3.67925	12.7358	-0.785442	90.1734	234	62.8205	4.85714	20.4082	-0.822782	3614
SEC11A	23478	M-006038-01	NM_014300	101.643	402	53.4826	6.5907	28.3721	0.58752	105.973	275	50.1818	7.93478	37.6812	0.503907	13276
DHH	50846	M-005849-01	NM_021044	91.7826	363	66.3912	7.82573	35.6846	1.52921	69.7495	181	69.0608	8.472	41.6	0.875773	16282
CPE	1363	M-005823-00	NM_001873	101.643	402	54.2289	5.11009	19.7248	0.211387	97.1098	252	51.5873	5.16154	24.6154	-0.50203	7914
APAF1	317	M-003456-03	NM_181869	62.7054	248	47.1774	2.7094	5.98291	-0.970626	26.975	70	64.2857	0.666667	2.22222	-2.43579	1346
PRSS36	146547	M-005879-01	NM_173502	91.7826	363	55.0964	3.89	15	-0.245561	101.349	263	48.289	6.29921	30.7087	0.109377	8381
HABP2	3026	M-005893-00	NM_004132	94.5638	374	66.8449	4.624	16.4	0.319207	89.0173	231	61.9048	7.6993	37.0629	0.741573	13091
USP33	23032	M-006081-00	NM_015017	92.2882	365	61.9178	3.34956	11.5044	-0.510615	72.447	188	61.1702	9.24348	51.3043	1.41938	11292
PSMD9	5715	M-013426-00	NM_002813	73.8306	292	67.8082	4.30808	17.1717	0.119272	50.8671	132	52.2727	7.15942	31.8841	0.546758	11624
PAN2	9924	M-021192-00	NM_014871	78.6346	311	72.9904	5.49339	17.6211	0.780774	78.9981	205	61.9512	9.55906	48.8189	1.65142	16202
NAPSA	9476	M-005976-01	NM_004851	95.5752	378	71.164	6.49442	25.6506	1.0634	111.368	289	64.0138	12.7676	62.1622	2.97852	17194
PRSS27	83886	M-005971-00	NM_031948	101.138	400	71	6.69366	26.4085	1.37395	80.5395	209	67.9426	13.493	71.831	3.34705	17631
TLL1	7092	M-006046-01	NM_012464	57.3957	227	62.9956	2.36364	5.59441	-0.853287	60.1156	156	65.3846	1.9902	8.82353	-1.76382	1950
ADAMTS4	9507	M-003807-03	NM_005099	89.507	354	59.6045	5.34123	18.9573	0.70952	76.3006	198	50	10.0101	50.5051	1.74432	16122
MEP1B	4225	M-005942-01	NM_005925	85.2086	337	52.819	3.47753	8.42697	-0.297514	94.027	244	46.3115	4.56637	15.0442	-0.656545	5459
ADAM9	8754	M-004504-03	NM_001005845	100.126	396	52.5253	3.77404	11.5385	-0.109041	91.7148	238	52.1008	6.02419	28.2258	-0.029628	8318
CELA1	1990	M-005860-02	NM_001971	73.8306	292	36.3014	2.29245	5.66038	-0.954959	80.1541	208	43.75	2.34066	12.0879	-1.70529	1790
ADAMTS9	56999	M-005779-01	NM_182920	98.8622	391	57.8005	5.46903	19.0265	0.685865	106.744	277	70.0361	8.81443	45.8763	1.28711	15561
MBTPS1	8720	M-005939-01	NM_003791	91.7826	363	51.5152	4.71123	16.5775	0.258525	97.1098	252	44.8413	4.65487	16.8142	-0.684342	7558
PM20D1	148811	M-016737-00	NM_152491	99.8736	395	47.8481	7.28571	35.9788	1.4285	76.6859	199	54.2714	9.16667	44.4444	1.17332	16781
USP12	219333	M-027148-00	NM_182488	97.0923	384	59.8958	5.43478	23.0435	0.188136	102.89	267	61.7978	6.35758	30.9091	-0.182469	8972
SERPINF1	5176	M-010153-01	NM_002615	83.1858	329	64.7416	8.12676	41.784	1.28489	45.8574	119	52.9412	7.98413	38.0952	0.474996	14825
PSMB3	5691	M-017489-00	NM_002795	44.5006	176	81.8182	2.56944	6.25	-1.62925	20.0385	52	80.7692	2.30952	11.9048	-1.9713	683
ADAM2	2515	M-010696-01	NM_001464	71.8078	284	45.4225	6.75194	34.8837	0.968806	47.7842	124	40.3226	4.62	18	-0.799011	9414
PCSK5	5125	M-005987-00	NM_006200	76.8647	304	73.0263	2.53604	8.10811	-1.24365	57.4181	149	61.0738	2.47253	6.59341	-1.66781	1340
CPN1	1369	M-005826-01	NM_001308	112.516	445	56.6292	4.92857	19.4444	0.169396	73.9884	192	60.4167	8.67241	42.2414	1.13475	13517
TMPRSS3	64699	M-006049-04	NM_032405	80.6574	319	73.6677	3.90638	10.6383	-0.262775	57.4181	149	61.745	8.95652	43.4783	1.26065	11915
ADAMTS20	80070	M-005772-02	NM_025003	67.0038	265	33.9623	1.51111	1.11111	-1.72886	58.1888	151	36.4238	8.21818	47.2727	0.90293	7797
ADAM17	6868	M-003453-01	NM_003183	93.5525	370	55.9459	4.2029	12.0773	-0.115048	62.8131	163	61.3497	6.63	32	0.255275	9517
DPP10	57628	M-008971-01	NM_001004360	80.4046	318	41.5094	6.40152	30.303	1.12168	77.842	202	37.1287	9.4	57.3333	1.52796	16807
USP29	57663	M-006077-01	NM_020903	106.448	421	66.2708	5.95699	23.2975	0.583707	95.183	247	57.4899	10.6338	58.4507	1.95918	15892
PSMB9	5698	M-006023-02	NM_148954	65.9924	261	71.2644	1.59677	2.15054	-1.69402	50.4817	131	63.3588	2.6747	9.63855	-1.61224	904
IDE	3416	M-005899-03	NM_004969	81.6688	323	50.4644	3.68098	11.6564	-0.280077	60.501	157	44.586	4.48571	18.5714	-0.682962	5443
ADAMTS16	170690	M-005767-02	NM_139056	98.8622	391	62.1483	5.83951	25.5144	0.817765	70.1349	182	47.8022	6.67816	29.8851	0.181398	12688
DPP8	54878	M-005855-02	NM_017743	72.3135	286	65.3846	6.8984	31.5508	1.46981	66.2813	172	62.2093	9.1028	46.729	1.35023	17095
ESPL1	9700	M-004104-01	NM_012291	49.5575	196	77.0408	3.1457	10.596	-0.640345	36.2235	94	74.4681	1.65714	5.71429	-2.06215	2280
UFD1L	7353	M-017918-01	NM_001035247	77.6233	307	41.3681	5.34646	23.622	0.604104	61.657	160	43.125	7.10145	37.6812	0.403274	12901
MMP19	4327	M-004048-02	NM_002429	54.8673	217	65.4378	4.21127	16.9014	-0.20274	46.2428	120	51.6667	5.09677	22.5806	-0.450798	6425
USP20	10868	M-006070-02	NM_001110303	63.464	251	71.3147	2.34637	6.14525	-1.25855	61.657	160	61.875	2.52525	8.08081	-1.7018	1286
ADAMTS12	81792	M-005763-02	NM_030955	87.2314	345	65.5072	5.02212	17.6991	-0.031091	67.052	174	57.4713	5.68	28	-0.459799	7076
HPR	3250	M-008337-00	NM_020995	84.1972	333	64.5646	6.66047	31.1628	0.709311	47.0135	122	63.9344	10.7692	52.5641	1.7677	16148
USP7	7874	M-006097-01	NM_003470	84.7029	335	57.6119	5.33161	21.2435	-0.364261	29.2871	76	44.7368	2.35294	14.7059	-2.10899	3056
TRYX3	136541	M-032299-00	NM_001001317	91.2769	361	48.1994	5.18966	22.4138	-0.204244	75.1445	195	50.2564	5.18367	27.551	-0.696611	5697
CR1	1378	M-007859-01	NM_000573	92.7939	367	52.0436	4.57592	15.1832	-0.32888	66.6667	173	45.6647	5.82278	27.8481	-0.282586	6539
THOP1	7064	M-006045-00	NM_003249	76.6119	303	63.6964	4.23834	18.6528	-0.339719	48.9403	127	61.4173	5.55128	26.9231	-0.300305	6428
KLK2	3817	M-005913-01	NM_005551	102.908	407	69.2875	6.70213	28.0142	1.11378	41.6185	108	56.4815	6.70492	32.7869	0.212888	13526
CASP8	841	M-003466-05	NM_033358	100.632	398	48.2412	3.91146	11.9792	-0.322313	80.9249	210	49.0476	8.94175	46.6019	1.22469	11591
CPA1	1357	M-005815-01	NM_001868	81.1631	321	45.7944	3.27211	12.9252	-0.79161	48.9403	127	31.4961	1.45	5	-2.19689	1833
CARD18	59082	M-009915-00	NM_021571	99.8736	395	61.0127	8.56846	43.9834	2.30074	87.4759	227	50.6608	8.8087	46.087	1.21445	17403
BAP1	8314	M-005791-00	NM_004656	106.953	423	65.721	6.41727	28.777	1.0682	60.501	157	50.3185	10.8101	59.4937	2.13845	17100
ADAM22	53616	M-009246-02	NM_021721	87.737	347	68.0115	7.35593	30.9322	1.31543	68.5934	178	58.427	6.99038	30.7692	0.276997	14160
CLPX	10845	M-008763-00	NM_006660	102.655	406	59.3596	4.53112	17.0124	-0.0906912	74.7592	194	69.0722	8.02985	39.5522	0.78802	11530
NAALADL1	10004	M-005975-01	NM_005468	69.5322	275	57.4545	2.82278	4.43038	-0.829671	53.1792	138	51.4493	3.88732	16.9014	-0.983689	3143
F10	2159	M-005867-02	NM_000504	68.7737	272	63.9706	6.34483	30.4598	1.0422	47.7842	124	58.871	8.38356	35.6164	0.925847	15679
PSMA8	143471	M-015714-01	NM_001025097	97.598	386	65.0259	4.11952	14.3426	-0.170101	78.9981	205	60	5.13008	22.7642	-0.481351	6448
CTSK	1513	M-005840-01	NM_000396	78.8875	312	52.2436	5.33129	22.0859	0.537937	53.9499	140	50.7143	5.64789	28.169	-0.280897	9931
RHBDL2	54933	M-006028-01	NM_017821	99.3679	393	58.5242	4.54783	18.2609	0.0883245	64.3545	167	59.8802	7.08	35	0.364292	10848
UCHL5	51377	M-006060-03	NM_015984	99.3679	393	62.0865	6.63934	28.6885	1.11319	90.1734	234	45.7265	10.0748	45.7944	1.77835	17010
CPA5	93979	M-005819-02	NM_080385	105.689	418	59.3301	5.35484	17.7419	0.386854	110.597	287	58.885	9.02367	44.9704	1.21713	14500
RNF133	168433	M-007155-00	NM_139175	102.908	407	65.3563	6.01128	24.0602	0.468006	79.7688	207	61.8357	10.2969	56.25	1.60552	15299
TYSND1	219743	M-018463-01	NM_001040273	82.933	328	59.1463	3.71649	11.8557	-1.02432	45.8574	119	59.6639	3.30986	11.2676	-1.64569	1702
PSMA3	5684	M-011758-00	NM_002788	61.4412	243	53.0864	2.5969	5.42636	-2.19328	12.3314	32	59.375	2.05263	10.5263	-2.31779	207
PCSK7	9159	M-005988-00	NM_004716	75.8534	300	46.3333	4.96403	15.1079	-0.608927	56.262	146	50.6849	5.02703	21.6216	-0.840237	4029
SENP3	26168	M-006034-01	NM_015670	86.22	341	52.4927	4.98324	17.8771	-0.374254	70.9056	184	51.6304	4.43158	21.0526	-0.986303	4414
ADAMTS17	170691	M-005768-02	NM_139057	65.7396	260	57.6923	1.67333	0.666667	-2.0724	31.9846	83	67.4699	2.85714	12.5	-1.59513	684
BACE2	25825	M-003802-03	NM_138992	57.1429	226	69.9115	9.63291	49.3671	2.5009	13.1021	34	58.8235	9.45	40	1.38571	17647
LONP2	83752	M-005933-00	NM_031490	76.1062	301	60.4651	6.02198	26.9231	0.59917	46.2428	120	56.6667	11.4853	61.7647	2.30608	16069
RNF167	26001	M-006967-01	NM_015528	83.4387	330	46.6667	5.94805	24.026	0.450848	75.1445	195	31.7949	8.1129	38.7097	0.753358	13612
PSMA5	5686	M-011359-00	NM_002790	61.4412	243	69.5473	1.12426	1.18343	-2.20172	31.2139	81	53.0864	0.976744	2.32558	-2.41128	181
MMP17	4326	M-005958-03	NM_016155	96.5866	382	53.4031	9.28431	45.098	2.41915	94.7977	246	63.8211	10.586	56.6879	1.96421	17976
HTRA1	5654	M-006009-02	NM_002775	23.7674	94	76.5957	3.90278	13.8889	-0.921432	18.1118	47	70.2128	2.57576	12.1212	-1.79837	1786
CMA1	1215	M-005812-00	NM_001836	99.6207	394	62.6904	3.08502	10.5263	-1.1882	88.632	230	60	8.11594	38.4058	0.754519	8078
KLK13	26085	M-005910-00	NM_015596	91.7826	363	60.3306	6.62557	27.8539	1.05247	43.9306	114	39.4737	8.04444	44.4444	0.82974	15456
PEPD	5184	M-005990-03	NM_000285	71.3021	282	50.3546	4.02113	11.9718	-0.553498	52.7938	137	56.2044	3.97403	18.1818	-1.14721	3550
CNDP1	84735	M-005824-02	NM_032649	68.0152	269	61.71	2.95783	8.43373	-1.10616	42.3892	110	72.7273	1.6	3.75	-2.15543	1193
XPNPEP2	7512	M-006102-01	NM_003399	73.0721	289	59.8616	4.08671	10.4046	-0.445179	41.6185	108	61.1111	2.43939	10.6061	-1.80907	3011
ASPRV1	151516	M-016064-01	NM_152792	75.6005	299	66.5552	3.9799	16.0804	-0.510672	69.7495	181	55.8011	5.26733	23.7624	-0.530634	5147
F9	2158	M-005872-00	NM_000133	74.3363	294	68.7075	3.79703	12.8713	-0.776911	58.9595	153	60.7843	3.37634	10.7527	-1.33313	2675
TFRC	7037	M-003941-02	NM_003234	91.024	360	56.3889	6.25616	25.6158	0.621907	60.1156	156	66.0256	8.2233	40.7767	0.781466	14279
CTRC	11330	M-005833-01	NM_007272	64.981	257	61.8677	2.45283	10.0629	-1.82863	48.9403	127	52.7559	1.67164	4.47761	-2.38011	365
GGTLC2	91227	M-018475-01	NM_199127	60.6827	240	71.6667	6.0407	26.7442	0.018467	34.2967	89	80.8989	3.52778	15.2778	-1.61939	4890
ATG4A	115201	M-005789-01	NM_178270	101.643	402	45.0249	7.76243	34.8066	0.499228	49.3256	128	50.7812	5.84615	29.2308	-0.557107	8793
SEC11C	90701	M-005932-02	NM_033280	99.115	392	53.8265	7.6872	36.9668	0.697122	68.5934	178	62.3596	7.97297	36.036	0.535925	13701
USP6	9098	M-006096-03	NM_004505	73.3249	290	52.069	9.96026	58.2781	2.21124	58.9595	153	38.5621	9.71186	52.5424	1.44889	17634
ADAM10	102	M-004503-02	NM_001110	83.1858	329	57.4468	8.77249	44.9735	1.71777	50.4817	131	48.855	5.53125	29.6875	-0.342297	12109
ADAM33	80332	M-004525-00	NM_025220	67.7623	268	56.7164	2.60526	5.26316	-1.72832	42.0039	109	43.1193	2.08511	12.766	-1.91592	628
MMP8	4317	M-005969-00	NM_002424	86.9785	344	43.314	3.32886	7.38255	-1.16946	43.5453	113	43.3628	6.14286	24.4898	-0.0780004	5133
ADAMTS3	9508	M-005773-00	NM_014243	86.22	341	55.132	5.82979	25.5319	0.14389	70.1349	182	54.3956	7.54545	40.404	0.535575	11715
SENP6	26054	M-006044-01	NM_001100409	83.4387	330	49.697	5.76829	24.3902	0.194741	65.5106	170	52.9412	4.2	14.4444	-0.909313	6783
TINAG	27283	M-008259-00	NM_014464	91.2769	361	60.9418	6.83182	34.5455	0.787109	73.9884	192	50.5208	6.94845	34.0206	0.353597	13286
ATG4C	84938	M-005788-01	NM_032852	79.1403	313	57.1885	8.63128	43.0168	1.52299	43.1599	112	42.8571	7.16667	35.4167	0.324068	14576
DPEP3	64180	M-008343-00	NM_022357	60.6827	240	59.5833	7.37063	29.3706	1.0048	46.6281	121	46.281	6.375	21.4286	0.00434982	12398
CAPN11	11131	M-005801-00	NM_007058	81.4159	322	65.2174	4.15238	15.2381	-0.591319	59.3449	154	47.4026	4.69863	17.8082	-0.648522	4556
REN	5972	M-006026-01	NM_000537	90.2655	357	52.381	7.90909	39.0374	1.41377	71.6763	186	48.3871	9.72222	54.4444	1.50026	17190
USP9X	8239	M-006099-02	NM_001039591	93.8053	371	51.4825	3.52356	8.90052	-1.02484	91.7148	238	51.2605	5.28689	24.5902	-0.443116	4107
PLAU	5328	M-006000-02	NM_002658	92.0354	364	62.9121	4.40611	14.8472	-0.503682	43.9306	114	63.1579	7.25	37.5	0.41304	8616
PA2G4	5036	M-008860-01	NM_006191	93.8053	371	60.3774	8.39732	38.8393	1.75715	42.7746	111	68.4685	7.82895	38.1579	0.671169	15928
PCSK6	5046	M-005983-01	NM_138322	79.1403	313	74.1214	4.50862	15.5172	-0.612783	44.316	115	63.4783	5.42466	19.1781	-0.3642	5367
CPA3	1359	M-005817-02	NM_001870	99.3679	393	69.7201	5.35766	23.3577	-0.127965	85.5491	222	61.2613	6.98529	36.7647	0.259467	9471
TMPRSS11D	9407	M-005894-01	NM_004262	83.9444	332	48.494	6.59627	29.1925	0.283668	30.0578	78	30.7692	5.25	29.1667	-0.717034	7561
CASP10	843	M-004402-02	NM_032974	58.1542	230	41.3043	3.10526	9.47368	-1.88772	31.9846	83	36.1446	5.2	26.6667	-0.821085	1995
SPG7	6687	M-006039-02	NM_003119	102.618	392	61.2245	7.42083	33.75	-0.417188	130.502	338	63.6095	7.23256	33.4884	-0.0795285	6990
CTSO	1519	M-005843-02	NM_001334	91.8848	351	68.0912	5.68619	23.8494	-1.1613	76.4479	198	78.7879	7.25	35.8974	0.0565282	5701
PREP	5550	M-006006-01	NM_002726	64.9215	248	61.6935	6.35294	30.0654	-0.559035	71.4286	185	64.8649	5.83333	30.8333	-0.462105	5233
F2	2147	M-005870-00	NM_000506	87.6963	335	67.7612	8.56828	42.7313	0.879345	87.2587	226	65.4867	7.77027	36.4865	0.522093	14166
MMP16	4325	M-005957-02	NM_022564	87.1728	333	59.1592	5.96954	25.3807	-0.541015	92.278	239	63.1799	6.57616	32.4503	-0.0298314	6811
CELA2A	63036	M-008368-01	NM_033440	75.6545	289	78.5467	10.1013	48.0176	1.95258	50.1931	130	83.8462	10.1927	48.6239	1.6079	17662
F11	2160	M-005868-01	NM_000128	71.2042	272	70.5882	10.1094	45.3125	1.85079	57.529	149	71.8121	10.6729	47.6636	1.80302	17751
CTSE	1510	M-005836-01	NM_001910	74.0838	283	60.0707	4.75882	18.8235	-1.10081	50.9653	132	58.3333	8.42857	46.7532	0.85769	8504
ADAMTS7	11173	M-005777-02	NM_014272	60.4712	231	71.4286	7.46061	35.1515	0.421554	38.2239	99	71.7172	6.32394	26.7606	-0.0811295	10348
MMP7	4316	M-003782-01	NM_002423	82.199	314	48.0892	6.82781	33.7748	-0.223292	72.5869	188	55.8511	4.92381	21.9048	-0.844864	5265
CPO	130749	M-005827-00	NM_173077	88.7435	339	57.5221	8.34359	36.4103	0.834619	67.5676	175	61.7143	7.67593	37.963	0.443149	13735
DNPEP	23549	M-005851-01	NM_012100	54.712	209	54.5455	7.5614	33.3333	0.621389	58.3012	151	54.9669	5.3253	25.3012	-0.515616	9349
GGH	8836	M-005883-01	NM_003878	70.4188	269	53.1599	5.84615	24.4755	-0.479804	78.7645	204	58.3333	6.4958	30.2521	-0.114891	6654
CTSL1	1514	M-005841-03	NM_145918	64.9215	248	50.8065	9.46032	46.8254	1.6228	63.7066	165	52.1212	6.73256	31.3953	0.0613507	13646
TMPRSS5	80975	M-006051-01	NM_030770	67.2775	257	57.9767	9.31544	46.9799	1.5607	91.1197	236	43.2203	6.93137	27.451	0.117085	13820
PRSS22	64063	M-006013-01	NM_022119	48.9529	187	78.0749	3.85616	13.0137	-1.54324	43.6293	113	69.0265	2.52564	8.97436	-1.88622	821
HGFAC	3083	M-005895-02	NM_001528	54.4503	208	42.3077	2.17045	5.68182	-2.6626	38.61	100	42	0.952381	2.38095	-2.54457	55
PSMA7	5688	M-004209-00	NM_002792	54.4503	208	54.8077	2.40351	5.26316	-2.52746	38.2239	99	52.5253	0.865385	1.92308	-2.66839	70
PRSS16	10279	M-006011-00	NM_005865	96.5969	369	58.8076	6.06452	26.2673	-0.740696	97.6834	253	52.9644	5.76866	26.8657	-0.633133	4231
RNF130	55819	M-007021-00	NM_018434	106.806	408	61.2745	7.124	32.4	-0.328895	113.127	293	54.2662	9.05031	45.283	0.774312	10520
ECE2	9718	M-005858-01	NM_014693	107.068	409	57.4572	7.90213	36.5957	0.111032	98.4556	255	69.4118	8.67797	41.2429	0.600867	10897
USP44	84101	M-006091-01	NM_001042403	92.4084	353	58.3569	9.17476	46.1165	1.07407	107.336	278	69.4245	8.81347	40.9326	0.790486	15407
GZMK	3003	M-005891-01	NM_002104	91.0995	348	54.8851	5.2199	20.4188	-0.947231	77.2201	200	60.5	8.83471	47.9339	0.924198	9031
TSP50	29122	M-009055-01	NM_013270	71.9895	275	72	6.05051	27.2727	-0.294925	49.8069	129	62.7907	6.61728	34.5679	0.0236584	7827
TMPRSS4	56649	M-005243-01	NM_001083947	87.9581	336	61.9048	6.14904	25.9615	-0.184118	71.0425	184	66.3043	7.33607	36.8852	0.339568	9525
USP1	7398	M-006061-02	NM_001017416	85.6021	327	56.8807	5.38172	24.7312	-0.471606	54.4402	141	70.2128	6.26263	28.2828	-0.150417	6553
USP14	9097	M-006065-02	NM_001037334	57.5916	220	60.4545	3.79699	16.5414	-1.47757	53.668	139	53.9568	2.05333	5.33333	-2.08282	762
USP46	64854	M-006092-03	NM_022832	118.848	454	48.4581	7.97727	35.9091	0.981221	116.216	301	49.5017	9.75168	54.3624	1.4826	16475
TMPRSS6	164656	M-006052-02	NM_153609	70.4188	269	72.119	2.68557	5.15464	-2.0341	43.6293	113	72.5664	1.89024	3.65854	-2.06795	364
PSMB10	5699	M-006019-01	NM_002801	55.4974	212	53.7736	5.09649	21.0526	-0.951114	27.027	70	48.5714	2.5	5.88235	-1.91984	1615
ADAM8	101	M-004502-01	NM_001109	75.9162	290	54.4828	6.06962	24.0506	-0.201248	66.4093	172	39.5349	4.02941	16.1765	-1.18654	4606
TMPRSS11A	339967	M-009148-01	NM_182606	93.1937	356	59.5506	6.39623	29.2453	0.214953	90.3475	234	70.9402	5.98193	30.1205	-0.193072	9042
PSMB6	5694	M-006020-00	NM_002798	41.3613	158	63.2911	2.38	2	-2.19244	37.0656	96	42.7083	1.53659	4.87805	-2.34012	202
USP3	9960	M-006078-02	NM_006537	74.6073	285	61.7544	5.88068	19.8864	-0.15426	82.6255	214	59.3458	4.55906	20.4724	-0.900069	5380
ADAMTS19	171019	M-005770-02	NM_133638	88.7435	339	53.6873	6.57143	32.4176	0.258009	111.583	289	53.2872	7.86364	40.9091	0.56468	12263
TMPRSS9	360200	M-019463-01	NM_182973	76.4398	292	62.6712	6.12022	26.776	-0.00299258	56.3707	146	76.0274	8.27027	38.7387	0.744633	11753
ZFYVE9	9372	M-011939-00	NM_004799	96.8586	370	54.8649	6.97044	28.5714	0.317228	106.178	275	51.2727	6.56028	29.078	0.0242546	10448
MMP11	4320	M-005953-01	NM_005940	68.0628	260	52.6923	9.0146	45.2555	1.48048	84.556	219	64.8402	9.04225	47.8873	1.06591	16631
MMP9	4318	M-005970-03	NM_004994	82.7225	316	52.2152	8.01212	34.5455	0.619908	87.6448	227	53.7445	6.31148	32.7869	-0.362221	9882
ATG4B	23192	M-005786-01	NM_013325	103.141	394	54.8223	7.80093	35.6481	0.31038	118.147	306	55.2288	8.47337	44.9704	0.537215	12378
IMMP2L	83943	M-005902-02	NM_032549	84.555	323	54.1796	7.30286	34.2857	0.0409984	98.8417	256	58.5938	7.21333	32.6667	-0.0689904	8778
CASP2	835	M-003465-03	NM_032983	104.712	400	51.75	7.41063	39.6135	0.342775	113.9	295	61.3559	9.22099	49.7238	0.969982	13826
CPB1	1360	M-005821-01	NM_001871	87.9581	336	69.6429	10.5556	57.265	2.35183	45.1737	117	71.7949	11.9643	60.7143	2.33862	18039
MMP21	118856	M-005961-01	NM_147191	97.1204	371	63.3423	6.57872	28.5106	0.275086	68.7259	178	74.1573	8.31061	37.8788	0.786491	13046
MMP10	4319	M-005952-01	NM_002425	107.592	411	44.0389	5.14365	21.547	-0.484696	118.147	306	46.732	7.20979	38.4615	0.276892	8203
ECEL1	9427	M-005859-02	NM_004826	93.1937	356	66.0112	5.71489	23.8298	-0.0123175	40.1544	104	68.2692	5.3662	23.9437	-0.562494	6853
PRSS21	10942	M-003695-01	NM_144957	83.5079	319	65.2038	3.86058	11.0577	-1.17132	76.4479	198	65.1515	3.12403	10.0775	-1.60246	1510
TMPRSS13	84000	M-005973-02	NM_001077263	93.9791	359	63.5097	7.52632	34.6491	0.99538	91.8919	238	60.9244	10.1862	52.4138	1.67435	16704
PCSK2	5126	M-005986-00	NM_002594	53.6649	205	70.7317	7.1931	30.3448	0.794858	27.027	70	61.4286	1.37209	2.32558	-2.30841	7027
TPP1	1200	M-005810-02	NM_000391	97.3822	372	59.6774	7.94144	39.6396	0.934041	55.5985	144	61.8056	9.32584	44.9438	1.1715	15939
NAALAD2	10003	M-005974-02	NM_005467	71.466	273	55.3114	7.16556	29.1391	0.691044	79.1506	205	61.4634	5.72222	24.6032	-0.423941	9907
SPCS1	28972	M-020577-01	NM_014041	102.356	391	49.6164	8.41237	41.7526	1.62962	67.1815	174	55.7471	9.1134	46.3918	1.22222	17070
PIGK	10026	M-005996-02	NM_005482	72.2513	276	36.2319	3.54	10	-1.26379	43.6293	113	28.3186	2.34375	9.375	-1.97932	1061
LPA	4018	M-020011-02	NM_005577	80.3665	307	50.4886	4.06452	12.9032	-0.915092	84.556	219	47.032	4.19417	16.5049	-1.07099	2770
KLK1	3816	M-005906-01	NM_002257	122.513	468	45.9402	6.3814	27.4419	0.420288	115.058	298	57.047	6.64118	32.3529	0.00469033	10732
CPA4	51200	M-005818-01	NM_016352	94.2408	360	47.2222	5.03529	21.1765	-0.348719	72.5869	188	54.7872	5.79612	25.2427	-0.38322	6083
PGPEP1	54858	M-005994-01	NM_017712	98.1675	375	68.5333	4.81712	16.7315	-0.634999	79.5367	206	66.0194	3.94853	16.9118	-1.16602	3274
CTSA	5476	M-006004-01	NM_000308	86.1257	329	60.1824	5.71717	19.697	-0.121225	50.1931	130	58.4615	6.46053	19.7368	-0.110749	7932
USP37	57695	M-006085-01	NM_020935	67.5393	258	72.4806	5.11765	18.7166	-0.753049	51.3514	133	64.6617	3.46512	11.6279	-1.65894	2304
SERPINA1	5265	M-008847-01	NM_001002235	96.3351	368	48.6413	7.89944	39.6648	0.63646	88.417	229	39.3013	7.68889	40	0.175925	12173
CFB	629	M-005792-02	NM_001710	87.4346	334	67.0659	7.05804	33.4821	0.303168	93.8224	243	72.8395	6.82486	32.2034	-0.0690529	9895
ACY1	95	M-009832-01	NM_000666	74.0838	283	69.9647	4.76768	22.2222	-0.756407	54.8263	142	76.7606	2.70642	12.844	-1.80935	2162
SERPINB2	5055	M-010859-01	NM_002575	82.199	314	54.1401	5.99412	29.4118	0.163577	78.3784	203	57.6355	8.62393	44.4444	0.999363	13187
PLG	5340	M-006001-02	NM_000301	101.047	386	65.8031	6.25591	26.7717	0.492979	112.355	291	64.2612	8.52941	42.7807	1.06194	14558
TMPRSS11E	28983	M-005847-02	NM_014058	84.555	323	57.8947	5.39572	20.3209	0.0595487	64.4788	167	65.2695	6.47706	32.1101	0.120651	9742
MASP1	5648	M-005937-02	NM_001031849	79.5812	304	62.5	4.58421	17.3684	-0.253027	89.9614	233	61.3734	5.76224	25.8741	-0.20664	7083
LAP3	51056	M-005923-04	NM_015907	75.6545	289	57.4394	4.28313	19.8795	-0.530297	77.2201	200	56.5	3.54867	19.469	-1.23363	3450
SCRN2	90507	M-015516-01	NM_138355	101.832	389	54.2416	4.8673	17.0616	-0.112922	77.6062	201	65.6716	9.31061	43.9394	1.45329	12777
PSMA1	5682	M-010123-01	NM_002786	49.4764	189	65.0794	1.69919	2.43902	-1.92274	32.0463	83	63.8554	0.45283	0	-2.54928	272
TPSD1	23430	M-006057-02	NM_012217	94.7644	362	58.8398	5.0939	18.7793	-0.281283	59.8456	155	56.7742	3.65909	10.2273	-1.2232	4261
TPP2	7174	M-006053-01	NM_003291	98.4293	376	52.6596	4.86364	18.1818	-0.214548	99.2278	257	52.9183	6.91912	34.5588	0.295242	9223
USP9Y	8287	M-006100-02	NM_004654	112.042	428	60.0467	5.71206	22.179	0.497875	120.463	312	60.2564	8.27128	42.5532	1.01634	14480
ADAM19	8728	M-005757-01	NM_023038	110.471	422	50	3.7109	9.95261	-0.765621	124.324	322	54.9689	5.00565	18.6441	-0.595497	4271
CAPN13	92291	M-005803-00	NM_144575	98.6911	377	54.1114	5.40686	19.6078	0.248069	72.2008	187	63.6364	7.69748	43.6975	0.694552	12648
OSGEP	55644	M-005981-01	NM_017807	112.827	431	57.5406	7.07258	29.8387	1.2138	106.95	277	60.2888	8.99401	50.8982	1.2483	16592
USP25	29761	M-006074-02	NM_013396	64.1361	245	51.4286	3.84127	15.0794	-0.625385	53.668	139	56.1151	3.66667	14.1026	-1.17312	3282
MALT1	10892	M-005936-02	NM_173844	62.8272	240	39.1667	5.5	23.4043	0.153801	90.7336	235	45.9574	5.98148	26.8519	-0.067543	9301
PROC	5624	M-006007-01	NM_000312	95.5497	365	44.6575	4.71166	16.5644	-0.29088	72.973	189	51.3228	5.76289	28.866	-0.251072	6802
AFG3L2	10939	M-005781-00	NM_006796	86.3874	330	51.8182	4.75439	18.7135	-0.558114	86.8726	225	39.5556	4.46067	19.1011	-1.03109	3788
LGMN	5641	M-005924-01	NM_005606	98.4293	376	61.9681	5.50215	19.7425	-0.32327	99.2278	257	61.8677	7.0566	31.4465	0.0652511	7880
TNFAIP3	7128	M-009919-00	NM_006290	61.7801	236	69.9153	6.82424	32.7273	0.145372	53.2819	138	68.1159	6.07447	30.8511	-0.40715	7980
PRSS33	260429	M-005866-02	NM_152891	100.262	383	46.2141	5.54802	24.8588	-0.338504	81.4672	211	59.7156	8.40476	42.0635	0.778194	10503
ABHD5	51099	M-009257-01	NM_016006	85.0785	325	70.7692	3.6	11.7391	-1.22058	59.4595	154	61.6883	2.54737	7.36842	-1.75509	1285
USP48	84196	M-006079-02	NM_001032730	101.309	387	49.8708	4.78238	16.0622	-0.368577	97.6834	253	61.2648	7.83226	38.7097	0.747993	10318
CPXM2	119587	M-005927-00	NM_198148	90.3141	345	52.1739	6.33333	28.3333	0.566726	99.2278	257	44.358	8.48246	46.4912	1.03279	14723
ADAMTS18	170692	M-005769-02	NM_199355	87.9581	336	72.3214	7.58436	35.8025	1.425	87.6448	227	77.0925	8.64	41.1429	1.10127	16656
HP	3240	M-009339-02	NM_005143	83.5079	319	56.4263	4.66111	18.8889	-0.340807	70.2703	182	54.3956	3.51515	11.1111	-1.2465	4018
CR2	1380	M-007861-00	NM_001877	108.639	415	55.1807	4.09607	10.4803	-0.575805	107.722	279	40.1434	4.64286	14.2857	-0.662023	4566
PSMB7	5695	M-006021-00	NM_002799	48.4293	185	65.9459	1.86885	3.27869	-1.8515	49.0347	127	57.4803	0.671233	1.36986	-2.44785	322
RHBDL1	9028	M-006027-00	NM_003961	82.199	314	59.8726	6.94149	29.7872	0.742466	77.6062	201	70.1493	6.43262	30.4965	0.0374268	11897
SPPL2A	84888	M-006040-01	NM_032802	112.042	428	53.7383	6.64348	30.8696	0.770741	120.077	311	56.2701	10.5029	55.4286	1.92344	16385
USP39	10713	M-006087-01	NM_006590	79.8429	305	56.0656	3.03509	4.09357	-1.04685	80.695	209	56.9378	4.2605	14.2857	-0.800913	3072
MMP13	4322	M-005955-01	NM_002427	100.262	383	50.3916	3.56477	8.80829	-0.873656	79.9228	207	52.1739	3.63889	13.8889	-1.21323	2604
LRP12	29967	M-010233-00	NM_013437	78.2723	299	53.8462	6.03106	26.087	0.577328	60.6178	157	54.7771	5.2093	23.2558	-0.431938	9484
CTSD	1509	M-003649-00	NM_001909	100.785	385	60	8.7619	41.9913	2.14771	102.703	266	55.2632	7.11565	37.415	0.398463	15308
KLK9	284366	M-005920-01	NM_012315	82.4607	315	68.5714	5.26389	20.3704	0.157118	86.8726	225	68.8889	7.15484	40	0.411717	11322
KLK6	5653	M-005917-01	NM_001012965	94.5026	361	55.9557	5.91089	24.2574	0.361975	108.494	281	53.0249	8.22148	36.9128	0.951028	13837
MMP26	56547	M-005965-02	NM_021801	84.8168	324	59.8765	5.94845	23.1959	0.386137	52.5097	136	61.7647	7.2381	32.1429	0.420533	12238
TINAGL1	64129	M-008373-00	NM_022164	88.2199	337	54.5994	6.40761	29.3478	0.355296	79.9228	207	50.7246	6.00952	27.619	-0.32608	9091
BMP1	649	M-005794-00	NM_001199	80.6283	308	53.2468	6.16463	28.0488	0.0277275	45.1737	117	36.7521	3.60465	23.2558	-1.49848	5085
OMA1	115209	M-008662-03	NM_145243	102.356	391	52.6854	7.6068	33.4951	0.697602	95.3668	247	51.417	8.72441	47.2441	0.855811	14701
PLAT	5327	M-005999-01	NM_033011	80.1047	306	42.1569	9.34884	48.8372	1.92711	76.834	199	59.799	10.7479	60.5042	1.90196	17831
PROZ	8858	M-010099-00	NM_003891	92.1466	352	64.7727	5.34211	19.2982	-0.123635	96.5251	250	64.4	6.65217	29.1925	0.167906	9119
LTF	4057	M-019661-01	NM_002343	55.7592	213	61.9718	2.90909	12.8788	-1.324	33.9768	88	61.3636	1.64815	7.40741	-1.99685	972
ERAP1	51752	M-005787-02	NM_001040458	102.356	391	61.6368	6.29461	27.3859	0.652738	101.158	262	71.374	8.79679	49.1979	1.23614	15374
ADAMTS5	11096	M-005775-01	NM_007038	100.785	385	60.2597	5.96552	27.5862	0.61402	99.2278	257	57.1984	7.21769	34.0136	0.516746	13402
ADAMTS15	170689	M-005766-01	NM_139055	102.88	393	61.0687	3.75417	9.16667	-0.747659	100	259	66.4093	5.27326	21.5116	-0.388147	4937
RHBDL3	162494	M-006029-01	NM_138328	91.0995	348	65.5172	5.61842	25.4386	0.396387	74.5174	193	69.4301	8.21642	38.0597	1.01996	14151
SENP2	59343	M-006033-01	NM_021627	94.2408	360	54.1667	5.81026	23.5897	0.49392	61.7761	160	57.5	8.51087	40.2174	1.16955	14788
C9orf3	84909	M-005873-02	NM_032823	110.995	424	50.2358	4.67606	16.9014	-0.435562	128.571	333	48.048	4.7875	16.875	-0.648183	5050
C1RL	51279	M-007816-00	NM_016546	69.3717	265	47.1698	4.384	20.8	-0.403907	61.39	159	53.4591	5.85882	25.8824	-0.122706	6866
TOR1A	1861	M-011023-01	NM_000113	98.1675	375	44.2667	4.73494	16.2651	0.0261073	108.88	282	40.7801	5.83478	24.3478	-0.0259549	8925
GGT7	2686	M-005886-02	NM_178026	86.3874	330	65.7576	7.04147	29.4931	1.20797	73.7452	191	63.8743	6.82787	32.7869	0.294284	14009
MIPEP	4285	M-005949-02	NM_005932	108.377	414	59.1787	5.74286	23.2653	0.521721	98.4556	255	63.9216	9.39264	52.1472	1.52669	15368
APEH	327	M-005785-00	NM_001640	100.524	384	55.2083	5.67925	22.6415	0.505763	110.039	285	57.193	6.47239	30.0613	0.167379	11678
ADAMTS6	11174	M-005776-01	NM_197941	81.1518	310	48.7097	5.94702	29.1391	0.652908	75.2896	195	49.7436	6.10309	25.7732	-0.00469033	11421
USP49	25862	M-005945-01	NM_018561	58.9005	225	53.3333	7.575	40	1.41464	47.8764	124	60.4839	6.30667	32	0.143068	13742
CPA2	1358	M-005816-00	NM_001869	73.5602	281	61.9217	1.82184	5.74713	-1.84843	83.7838	217	56.2212	1.94262	4.09836	-1.92115	539
LNPEP	4012	M-005926-02	NM_175920	93.7173	358	57.5419	9.86893	50.9709	2.42819	102.317	265	69.0566	9.74317	51.9126	1.42853	17668
CASP6	839	M-004406-02	NM_032992	91.623	350	70.2857	6.15854	28.0488	0.132262	90.7336	235	67.6596	6.1761	28.9308	-0.27113	8400
LMLN	89782	M-005925-01	NM_033029	75.6545	289	45.3287	7.94656	39.6947	0.826021	68.7259	178	49.4382	5.79545	25	-0.48689	10075
ADAMTS10	81794	M-005762-01	NM_030957	48.4293	185	45.4054	3.63095	14.2857	-1.38323	32.4324	84	51.1905	2.95349	6.97674	-1.64808	1152
USP5	8078	M-006095-02	NM_003481	106.545	407	65.602	3.05993	9.73783	-1.48362	82.2394	213	63.8498	5.78676	25	-0.238613	4117
UCHL1	7345	M-004309-00	NM_004181	104.712	400	65	4.75385	16.1538	-0.341239	68.3398	177	57.6271	4.63725	18.6275	-0.654664	5334
CPD	1362	M-005086-00	NM_001304	81.6754	312	48.0769	6.15333	24.6667	0.508083	58.6873	152	43.4211	9.22727	50	1.41754	15207
PSMA2	5683	M-011757-01	NM_002787	23.822	91	62.6374	1.17544	3.50877	-2.16963	3.861	10	70	0.142857	0	-2.70684	154
MBTPS2	51360	M-005940-01	NM_015884	91.0995	348	52.2989	4.85714	17.5824	-0.185988	79.1506	205	43.9024	6.56667	35.5556	0.18474	8933
ST14	6768	M-003712-02	NM_021978	65.9686	252	71.0317	5.38547	20.6704	0.199692	59.8456	155	69.0323	7.85047	41.1215	0.840036	12888
ST5	6764	M-010538-01	NM_005418	100.524	384	49.2188	6.60317	24.3386	0.879579	72.973	189	65.0794	9.62602	45.5285	1.66156	16447
ADAMTS1	9510	M-005761-01	NM_006988	54.712	209	46.89	2.96939	4.08163	-1.46885	39.3822	102	55.8824	1.80702	3.50877	-2.01426	804
CTSS	1520	M-005844-01	NM_004079	98.1675	375	55.2	7.42029	31.8841	1.25525	95.3668	247	52.2267	7.2093	34.8837	0.476071	14785
SERPINA3	12	M-009576-01	NM_001085	86.1257	329	67.1733	3.10407	8.1448	-0.964149	85.7143	222	50.4505	4.36607	16.9643	-0.706178	3487
ERAP2	64167	M-005934-02	NM_022350	91.623	350	46.5714	3.82209	12.2699	-0.684045	94.9807	246	42.6829	4.73333	17.1429	-0.669861	4277
PAPPA	5069	M-005130-02	NM_002581	87.4346	334	66.1677	6.03167	22.6244	0.621217	53.2819	138	71.7391	7.37374	33.3333	0.596857	13664
DPP9	91039	M-005856-02	NM_139159	75.1309	287	55.7491	4.34375	16.875	-0.316819	56.7568	147	64.6259	2.38947	8.42105	-1.69885	3520
EID2	163126	M-016873-03	NM_153232	100	382	59.1623	5.03097	19.469	0.0684359	91.8919	238	70.1681	6.97006	32.9341	0.374729	10788
KCNJ5	3762	M-006250-01	NM_000890	91.0995	348	58.908	6.27805	23.4146	0.613937	65.6371	170	70	10.2605	54.6218	1.92293	15972
CATSPER4	378807	M-027514-01	NM_198137	45.0262	172	53.4884	2.6087	9.78261	-1.46621	27.4131	71	40.8451	0.448276	0	-2.61301	612
FXYD2	486	M-017391-02	NM_001680	84.555	323	51.7028	7.05389	30.5389	0.765711	54.0541	140	41.4286	6.87931	34.4828	0.115363	12285
TRPV2	51393	M-004194-01	NM_016113	84.8168	324	57.4074	6.36559	29.0323	0.185343	46.332	120	53.3333	9.76562	50	1.34345	13958
KLK4	9622	M-005915-02	NM_004917	102.094	390	63.8462	6.36948	26.9076	-0.0528415	89.1892	231	67.0996	8.37419	45.1613	0.732397	11499
MMEL1	79258	M-005950-01	NM_033467	101.047	386	59.0674	4.10965	11.4035	-1.09509	73.3591	190	66.3158	3.48413	7.93651	-1.35797	1926
CELA2B	51032	M-005862-03	NM_015849	108.377	414	48.0676	7.79899	37.6884	1.22302	86.8726	225	72.8889	8.18902	42.0732	0.900609	15920
TMPRSS2	7113	M-006048-01	NM_005656	96.0733	367	54.4959	4.755	19.5	-0.324178	103.861	269	53.5316	5.79861	26.3889	-0.0784103	7276
XPNPEP1	7511	M-006101-02	NM_020383	112.304	429	55.711	5.72803	23.8494	0.283058	92.278	239	64.4351	8.11039	35.7143	0.960205	13561
PGC	5225	M-005992-01	NM_002630	88.7435	339	61.0619	3.88889	14.9758	-0.612876	69.8842	181	60.221	2.59633	7.33945	-1.54439	2792
ENPEP	2028	M-005865-01	NM_001977	80.3665	307	70.684	5.16129	22.5806	0.00307443	82.6255	214	74.7664	5.28125	21.875	-0.34905	7599
CAPN1	823	M-005799-00	NM_005186	74.3455	284	76.0563	3.68519	14.3519	-0.749109	72.2008	187	75.4011	3.62411	17.7305	-1.02799	3251
CAPN7	23473	M-005807-00	NM_014296	99.2147	379	58.0475	6.59091	29.5455	0.889023	136.293	353	48.4419	5.39181	22.2222	-0.210024	11268
UQCRC1	7384	M-004748-00	NM_003365	86.911	332	67.4699	4.58482	16.9643	-0.535405	75.6757	196	59.6939	3.82051	16.2393	-1.05141	3808
CLCN6	1185	M-006154-01	NM_021737	80.1047	306	75.1634	6.83913	32.6087	0.941751	60.2317	156	70.5128	7.85455	43.6364	0.818176	15191
KCTD12	115207	M-015610-01	NM_138444	42.6702	163	48.4663	2.29114	7.59494	-1.40922	36.2934	94	53.1915	0.74	2	-2.30187	743
KCNH1	3756	M-006232-00	NM_002238	93.9791	359	58.2173	6.02392	25.8373	0.582283	100	259	56.3707	8.08219	40.411	0.898811	14476
GRIK2	2898	M-006190-01	NM_021956	104.974	401	57.3566	7.06522	30.4348	1.22434	100	259	56.7568	8.70068	46.9388	1.24823	16610
TRPC4	7223	M-006510-02	NM_016179	110.995	424	61.7925	6.08397	28.2443	0.687462	123.166	319	57.9937	10.2649	54.5946	1.9234	16184
FXYD1	5348	M-011977-00	NM_005031	64.3979	246	76.8293	5.63492	25.3968	0.427686	47.8764	124	66.9355	6.50602	32.5301	0.21358	11602
SCN2B	6327	M-016088-01	NM_004588	90.8377	347	57.9251	4.93532	19.9005	-0.131884	76.4479	198	67.1717	2.79699	9.77444	-1.41372	4528
CACNA1B	774	M-006122-01	NM_000718	102.356	391	63.6829	5.32932	19.6787	0.0946145	105.792	274	56.9343	8.38462	42.3077	1.0369	12954
CNGB1	1258	M-006160-01	NM_001297	100.785	385	65.1948	5.66932	20.3187	-0.00386455	101.158	262	70.229	7.23913	34.2391	0.327979	10304
KCNV1	27012	M-006278-01	NM_014379	101.571	388	51.2887	7.42714	35.1759	0.804359	81.0811	210	50.9524	7.35514	37.3832	0.299243	13108
KLK10	5655	M-005907-01	NM_145888	76.7016	293	52.901	4.29677	19.3548	-1.27936	68.7259	178	48.8764	3.95402	17.2414	-1.21845	1845
RNF150	57484	M-010713-01	NM_020724	89.267	341	63.6364	6.97235	32.2581	0.480088	105.792	274	63.5036	8.22989	47.1264	0.849553	13999
ADAM12	8038	M-005118-01	NM_021641	112.304	429	57.8089	5.1371	19.3548	-0.337967	95.7529	248	59.6774	6.2027	25	0.0539435	7788
RNF13	11342	M-006944-01	NM_183384	110.995	424	57.0755	4.45868	17.7686	-0.542295	83.3977	216	48.1481	9.08654	44.2308	1.46773	11262
USP2	9099	M-006069-03	NM_171997	64.6597	247	60.7287	2.32667	4.66667	-1.69771	44.7876	116	51.7241	2.23333	11.6667	-1.6516	860
USP31	57478	M-022513-02	NM_020718	69.3717	265	55.4717	5.95918	26.5306	0.51247	47.8764	124	42.7419	4.39623	20.7547	-0.673332	8493
C1R	715	M-005795-03	NM_001733	92.4084	353	50.7082	6.27933	25.6983	0.587852	93.0502	241	63.0705	8.84211	48.0263	1.32091	15335
RNPEP	6051	M-006031-01	NM_020216	91.623	350	60.5714	5.48113	22.1698	0.220497	85.3282	221	46.6063	7.3301	38.835	0.707812	12586
PAMR1	25891	M-013984-01	NM_001001991	77.7487	297	75.7576	3.78222	9.33333	-0.755294	50.9653	132	61.3636	5.07407	22.2222	-0.299692	5244
HPN	3249	M-004332-00	NM_002151	86.911	332	61.747	6.34634	30.2439	0.414658	76.0618	197	44.6701	6.34091	30.6818	0.146515	11304
TTYH3	80727	M-025280-01	NM_025250	83.7696	320	73.75	5.89831	25.8475	0.357768	91.1197	236	72.8814	6.84884	35.4651	0.416392	12115
CFTR	1080	M-006425-02	NM_000492	90.3141	345	63.7681	4.85909	15.9091	-0.00137003	89.1892	231	59.7403	3.71739	11.5942	-0.896613	5966
CACNB1	782	M-009359-01	NM_199248	80.1047	306	43.7908	4.07463	16.4179	-0.574181	70.6564	183	49.7268	4.04396	19.7802	-0.87876	4037
ITPR3	3710	M-006209-02	NM_002224	96.8586	370	57.027	5.96682	23.6967	0.550907	93.0502	241	52.2822	8.28571	42.0635	1.11446	14878
KCNH4	23415	M-006234-01	NM_012285	102.356	391	46.2916	7.64641	37.5691	1.52451	74.5174	193	66.8394	9.15504	48.062	1.47438	17269
TRPV4	59341	M-004195-00	NM_021625	44.5026	170	45.2941	5.50649	19.4805	0.304879	60.2317	156	60.2564	4.35106	14.8936	-0.709592	7649
MLC1	23209	M-012880-01	NM_139202	78.7958	301	45.515	2.89051	5.10949	-1.34257	88.8031	230	47.3913	3.54128	14.6789	-1.02157	2128
KCNJ1	3758	M-006239-01	NM_000220	70.1571	268	56.7164	5.65132	25	0.227502	76.4479	198	56.0606	6.82883	36.9369	0.385556	11486
ACCN4	55515	M-006108-00	NM_018674	79.8429	305	59.0164	5.65	23.8889	-0.0647361	74.1313	192	59.8958	7.95652	40.8696	0.707925	11395
SCNN1A	6337	M-006504-01	NM_001038	104.188	398	60.3015	5.54583	22.9167	-0.313507	98.4556	255	60	7.86275	42.4837	0.584013	9921
HM13	81502	M-005896-02	NM_030789	82.4607	315	60.3175	8.86842	45.7895	1.36241	73.7452	191	67.5393	8.86822	42.6357	0.995481	16346
USP43	124739	M-023019-03	NM_153210	71.466	273	59.3407	7.7963	35.1852	0.994391	47.1042	122	47.541	7.41379	31.0345	0.463787	14209
SCRN1	9805	M-017879-01	NM_014766	94.7644	362	62.7072	1.77533	3.52423	-2.19978	64.0927	166	66.2651	2.55455	9.09091	-1.61666	605
CASP5	838	M-004405-01	NM_004347	74.8691	286	67.8322	5.08247	16.4948	-0.141611	75.6757	196	62.2449	7.68033	36.0656	0.814238	11382
ADAM20	8748	M-004523-01	NM_003814	83.7696	320	60	5.33854	22.3958	0.0586236	77.9923	202	56.4356	5.24561	23.6842	-0.300519	7984
C2	717	M-005797-01	NM_000063	59.4241	227	67.4009	5.52941	20.2614	0.315072	59.4595	154	61.039	4.89362	21.2766	-0.463202	8459
SERPINE1	5054	M-019376-00	NM_000602	76.178	291	67.354	3.41327	12.2449	-0.992562	101.544	263	57.7947	3.40132	9.86842	-1.16297	2434
CPA6	57094	M-005820-02	NM_020361	96.0733	367	64.3052	3.22458	8.05085	-1.01392	111.197	288	61.1111	5.68182	23.8636	-0.055498	5475
CFI	3426	M-005900-02	NM_000204	98.4293	376	61.9681	6.42489	30.4721	0.791449	94.9807	246	63.8211	11.0764	61.7834	2.40791	16579
ADAMTS2	9509	M-005771-02	NM_021599	74.8691	286	51.7483	4.02027	16.8919	-0.859216	65.6371	170	46.4706	4.88608	22.7848	-0.529033	4218
GABRG2	2566	M-006174-03	NM_198903	90.5759	346	68.7861	6.35294	28.9916	0.662424	89.9614	233	63.5193	6.13514	29.7297	0.0770777	11830
KCNJ11	3767	M-006241-02	NM_000525	96.0733	367	50.6812	3.88172	13.4409	-0.509624	96.139	249	55.4217	6.48551	27.5362	0.343692	8343
KCNK4	50801	M-006263-01	NM_033310	76.4398	292	51.0274	4.95973	25.5034	-0.02516	34.749	90	60	2.18519	7.40741	-1.73757	4552
KCNMA1	3778	M-006267-01	NM_002247	96.8586	370	51.8919	4.52604	14.0625	-0.220414	86.1004	223	48.8789	4.77982	19.2661	-0.491613	6230
PKD2	5311	M-006288-01	NM_000297	60.9948	233	66.9528	5.55769	19.8718	0.385378	90.3475	234	65.3846	5.43791	24.8366	-0.227514	9594
KCNQ2	3785	M-006272-03	NM_172109	68.3246	261	71.2644	8.13978	37.6344	1.8463	40.1544	104	70.1923	7.46575	31.5068	0.687945	16062
KCNS3	3790	M-006277-02	NM_002252	89.0052	340	59.1176	2.92537	6.46766	-1.27621	99.2278	257	54.4747	3.14286	11.4286	-1.21785	1853
GRIA3	2892	M-006186-02	NM_000828	81.6754	312	59.9359	2.75936	6.41711	-1.36761	91.1197	236	61.8644	3.58219	10.9589	-1.10289	1923
CLCNKA	1187	M-006156-02	NM_001042704	99.4764	380	59.2105	5.60889	22.6667	-0.041502	100	259	59.8456	5.30968	20.6452	-0.508411	6905
CLCNKB	1188	M-006157-02	NM_000085	70.6806	270	44.4444	5.08333	25	-0.529484	52.1236	135	38.5185	3.05769	13.4615	-1.61145	2961
PRCP	5547	M-006005-01	NM_005040	69.3717	265	44.5283	6.73729	31.3559	0.149806	84.556	219	42.9224	8.54255	45.7447	0.805855	12614
TASP1	55617	M-004745-01	NM_017714	58.9005	225	43.1111	3.73196	18.5567	-1.31564	64.0927	166	53.6145	4.98876	24.7191	-0.678272	2978
USP15	9958	M-006066-01	NM_006313	85.3403	326	65.6442	6.31308	29.9065	0.373362	67.5676	175	61.7143	9.80556	50	1.63107	15012
RNPEPL1	57140	M-006032-01	NM_018226	64.6597	247	71.2551	7.01705	34.6591	0.953774	26.6409	69	60.8696	5.92857	30.9524	-0.0223728	12134
USP28	57646	M-006076-01	NM_020886	111.78	427	52.459	6.54018	27.2321	0.737942	109.653	284	45.4225	8.5969	39.5349	1.178	15513
CTSF	8722	M-005837-02	NM_003793	99.7382	381	58.5302	2.72197	6.72646	-1.28145	108.88	282	54.6099	6.43506	31.8182	0.194236	6034
CASP3	836	M-004307-02	NM_032991	106.283	406	64.0394	6.28077	27.3077	0.632423	123.166	319	57.0533	7.64835	34.0659	0.721926	14159
HTRA3	94031	M-005897-00	NM_053044	62.0419	237	49.789	4.5	14.4068	-0.29271	54.4402	141	31.9149	4.2	22.2222	-0.769644	5199
USP38	84640	M-006086-01	NM_032557	90.8377	347	68.5879	5.08824	19.7479	0.0298479	84.9421	220	59.5455	7.1374	29.771	0.578988	11366
HGF	3082	M-006650-01	NM_001010933	99.2147	379	66.7546	5.7668	23.3202	0.129422	108.494	281	59.4306	7.65269	40.7186	0.684237	12151
MCOLN3	55283	M-015371-00	NM_018298	77.4869	296	65.8784	7.98462	34.8718	1.58586	81.4672	211	58.2938	10.6748	55.2846	2.09474	17693
KCNJ2	3759	M-006247-00	NM_000891	100.524	384	54.6875	3.22857	6.66667	-0.883217	118.147	306	47.0588	4.08333	13.1944	-0.787999	3448
CLCN3	1182	M-006151-02	NM_001829	82.4607	315	72.6984	4.28821	14.4105	-0.409182	73.7452	191	63.8743	4.44262	18.0328	-0.755299	4822
KCND1	3750	M-006224-00	NM_004979	81.6754	312	62.5	5.05128	18.9744	0.074933	101.158	262	56.4885	6.79054	31.7568	0.378725	10855
SLC9A1	6548	M-005277-00	NM_003047	70.9424	271	52.0295	4.01418	17.0213	-0.493647	36.6795	95	54.7368	2.92308	11.5385	-1.41031	3311
CLIC4	25932	M-013553-00	NM_013943	60.2094	230	76.5217	10.0398	44.8864	2.92205	64.8649	168	71.4286	9.7	41.6667	1.65969	17905
KCNE4	23704	M-008507-01	NM_080671	70.6806	270	64.4444	4.4023	16.092	-0.440616	75.2896	195	64.1026	4.48	19.2	-0.6531	5023
CNGB3	54714	M-006161-02	NM_019098	96.8586	370	60.5405	6.72321	29.0179	0.879743	87.6448	227	59.4714	5.01481	20.7407	-0.494825	10191
KCNH7	90134	M-006237-01	NM_033272	90.8377	347	49.8559	6.13295	22.5434	0.253174	108.494	281	49.8221	7.77143	35.7143	0.566547	12240
KCNJ4	3761	M-006249-01	NM_004981	82.9843	317	48.265	3.9085	18.9542	-1.19922	57.1429	148	49.3243	4.26027	16.4384	-1.10775	2178
UCHL3	7347	M-006059-02	NM_006002	82.7225	316	57.9114	6.43716	28.9617	-0.0435616	96.139	249	58.6345	7.25342	31.5068	0.18061	9526
PSMB8	5696	M-006022-01	NM_148919	75.1309	287	48.7805	7.58571	41.4286	0.84904	64.4788	167	45.509	8.34211	44.7368	0.802663	14959
CTRB1	1504	M-005832-02	NM_001906	96.3351	368	60.5978	4.61435	15.6951	-0.613954	108.108	280	60	7.90476	42.8571	0.728326	9396
USP18	11274	M-004236-03	NM_017414	78.2723	299	63.8796	3.63874	8.90052	-0.986986	90.3475	234	62.3932	5.41781	22.6027	-0.294492	4669
SENP7	57337	M-006035-01	NM_001077203	87.6963	335	54.6269	4.97268	16.9399	-0.174877	64.0927	166	51.8072	8.23256	33.7209	0.97231	11651
PDIA3	2923	M-003674-01	NM_005313	42.6702	163	34.3558	1.73214	3.57143	-1.86634	67.9537	176	23.2955	1.90244	2.43902	-1.90251	538
MMP15	4324	M-005956-00	NM_002428	82.199	314	73.5669	5.22944	22.0779	0.0126191	50.1931	130	61.5385	9.0875	43.75	1.33444	13219
RCE1	9986	M-006025-01	NM_001032279	92.6702	354	51.6949	3.69399	11.4754	-0.773252	95.7529	248	43.1452	4.70093	15.8879	-0.58278	4299
ADAM29	11086	M-008808-01	NM_014269	72.7749	278	50.3597	5.07857	20.7143	0.00137003	60.6178	157	41.4013	4.86154	16.9231	-0.493917	7113
CTSZ	1522	M-005846-03	NM_001336	89.5288	342	50.8772	5.4023	24.1379	-0.100486	87.6448	227	55.0661	5.048	22.4	-0.53785	6564
TRPC3	7222	M-006509-01	NM_003305	70.1571	268	75	3.66667	12.4378	-0.88831	53.668	139	67.6259	4.51064	15.9574	-0.742196	3556
TRPC7	57113	M-006512-01	NM_020389	96.3351	368	49.4565	2.65385	7.69231	-1.23246	71.8147	186	39.7849	2.63514	6.75676	-1.48541	1549
ABCC8	6833	M-006622-02	NM_000352	70.4188	269	53.5316	3.96528	14.5833	-0.615493	74.5174	193	40.9326	5.98734	25.3165	-0.0948937	6321
KCNJ16	3773	M-006246-00	NM_018658	64.3979	246	82.9268	1.27451	2.45098	-2.09203	73.3591	190	73.1579	2.15108	10.0719	-1.76649	526
CLCA2	9635	M-003813-02	NM_006536	98.4293	376	63.0319	5.91983	24.8945	0.565144	80.695	209	57.4163	10.5917	51.6667	2.02835	15864
TRPM8	79054	M-006517-01	NM_024080	52.8796	202	79.703	3.47826	8.69565	-0.82573	52.5097	136	77.2059	3.00952	4.7619	-1.41602	2436
KCNA4	3739	M-006214-01	NM_002233	85.3403	326	58.8957	6.8125	27.6042	0.904596	74.9035	194	69.0722	5.6791	20.8955	-0.149492	11498
KCNB1	3745	M-006218-00	NM_004975	61.2565	234	36.7521	3.32558	8.13953	-1.07199	34.749	90	41.1111	2.51351	5.40541	-1.67	1599
GABRA2	2555	M-006163-01	NM_000807	97.3822	372	59.1398	6.97273	28.6364	0.706902	108.88	282	58.156	9.12805	47.561	1.14162	15377
SCN11A	11280	M-006296-02	NM_014139	87.6963	335	48.0597	7.75776	36.0248	0.962907	97.2973	252	50.7937	7.3125	35.1562	0.236578	13274
ADAM15	8751	M-004505-01	NM_207191	78.7958	301	44.8505	4.82963	19.2593	-1.13072	61.0039	158	47.4684	6	32	-0.439337	3957
NPEPL1	79716	M-005978-01	NM_024663	63.6126	243	34.5679	7.80952	41.6667	0.80148	61.7761	160	48.75	9.70513	55.1282	1.36974	15957
PSMB5	5693	M-004522-00	NM_002797	42.6702	163	72.3926	2.57627	6.77966	-1.94553	23.9382	62	67.7419	2.04762	9.52381	-1.98022	453
PARK2	5071	M-003603-00	NM_004562	86.3874	330	58.4848	6.8601	31.6062	0.66708	69.112	179	34.6369	6.96774	35.4839	0.35738	12936
MMP1	4312	M-005951-01	NM_002421	82.9843	317	60.8833	5.09845	19.6891	-0.278093	83.0116	215	60	6.52713	32.5581	0.147301	8396
CTSL2	1515	M-005842-02	NM_001333	100	382	52.356	6.305	27	0.554932	95.7529	248	35.4839	9.18182	46.5909	1.34868	15268
DPP7	29952	M-005854-01	NM_013379	81.6754	312	54.1667	4.74556	17.7515	-0.436674	47.1042	122	48.3607	8.67797	45.7627	1.09734	10985
AEBP1	165	M-009694-01	NM_001129	103.927	397	59.9496	6.0042	27.7311	0.363581	90.3475	234	52.9915	7.77419	42.7419	0.760189	13330
F7	2155	M-005871-01	NM_019616	47.3822	181	48.0663	3.24138	8.04598	-1.21616	63.3205	164	48.7805	3.9375	16.25	-0.964429	2450
FOLH1	2346	M-005881-02	NM_001014986	75.3927	288	67.3611	6.28351	27.3196	0.225139	69.4981	180	57.2222	7.91262	37.8641	0.710464	12624
GABRA3	2556	M-006164-01	NM_000808	80.3665	307	54.3974	8.60479	40.7186	1.74032	91.8919	238	54.6218	8.74615	45.3846	1.12806	17012
GRIN3B	116444	M-007918-01	NM_138690	91.8848	351	59.8291	7.81429	36.6667	1.52236	76.4479	198	60.6061	11.175	56.6667	2.33763	17690
GRIN3A	116443	M-006199-00	NM_133445	102.88	393	59.0331	5.98707	29.3103	0.357611	106.95	277	56.3177	9.76923	55.1282	1.56956	14895
KCNS1	3787	M-006276-01	NM_002251	106.283	406	68.2266	7.20939	31.769	1.10243	86.1004	223	56.5022	9.30952	49.2063	1.42983	16668
KCNG2	26251	M-006229-01	NM_012283	76.7016	293	73.0375	2.71495	7.94393	-1.42879	80.695	209	83.2536	2.60345	8.04598	-1.64702	1117
HCN1	348980	M-006200-01	NM_021072	77.7487	297	69.0236	7.29756	33.6585	1.16777	82.2394	213	61.5023	7.87786	38.9313	0.741334	15434
CACNA1H	8912	M-006128-01	NM_001005407	60.9948	233	66.9528	3.08974	12.8205	-1.38332	32.4324	84	58.3333	2.69388	10.2041	-1.55512	1257
TRPV6	55503	M-003607-00	NM_018646	95.8115	366	44.5355	6.93865	33.7423	0.804437	69.112	179	64.2458	6.71304	38.2609	0.183927	12674
GABRE	2564	M-006172-01	NM_004961	76.9634	294	60.2041	6.70056	31.0734	0.377792	70.2703	182	57.1429	5.94231	27.8846	-0.354977	9067
KCTD7	154881	M-016991-00	NM_153033	85.8639	328	73.1707	6.81667	29.5833	0.254061	74.9035	194	67.5258	6.03053	29.0076	-0.396317	8410
SCPEP1	59342	M-006030-02	NM_021626	85.8639	328	63.7195	5.7177	27.7512	-0.689006	45.9459	119	69.7479	4.93976	16.8675	-0.949594	3580
NLN	57486	M-005977-01	NM_020726	101.832	389	49.3573	1.77604	2.60417	-2.68598	81.0811	210	50.4762	1.84906	6.60377	-2.22363	117
F12	2161	M-005869-01	NM_000505	92.9319	355	54.6479	6.78866	29.8969	0.383312	88.0309	228	48.2456	5.59091	26.3636	-0.401963	8907
USP16	10600	M-006067-01	NM_001001992	86.911	332	53.9157	6.64804	34.0782	0.484281	77.6062	201	36.3184	9.0274	45.2055	1.26255	14919
FAP	2191	M-003829-03	NM_004460	91.8848	351	61.8234	5.25346	23.0415	-0.252516	65.251	169	63.3136	7.26168	36.4486	0.451298	9724
GZMH	2999	M-005890-02	NM_033423	73.0366	279	59.1398	7.41818	35.1515	1.12444	38.61	100	39	4.76923	23.0769	-0.682459	10178
AGTPBP1	23287	M-014059-00	NM_015239	69.6335	266	61.6541	6.15244	25.6098	0.299552	50.5792	131	51.9084	6	30.8824	-0.146838	9574
APP	351	M-003731-00	NM_000484	73.0366	279	62.724	3.25714	9.14286	-1.25827	84.1699	218	54.1284	3.5	11.0169	-1.20816	1903
CAPN6	827	M-009423-01	NM_014289	91.8848	351	67.2365	9.36441	47.4576	2.19729	73.3591	190	60	10.1053	52.6316	1.80449	17884
APH1B	83464	M-008061-01	NM_031301	100	382	61.7801	3.58475	11.0169	-1.36929	71.0425	184	48.913	2.43333	6.66667	-1.80461	1042
KCNMB2	10242	M-009087-00	NM_005832	75.6545	289	63.3218	3.20219	10.929	-1.38901	54.8263	142	36.6197	3.17308	13.4615	-1.42956	1410
KCNJ12	3768	M-006242-00	NM_021012	85.6021	327	78.5933	9.83268	53.3074	2.60573	50.5792	131	46.5649	9.59016	50.8197	1.58938	17832
P2RX2	22953	M-006283-00	NM_012226	41.0995	157	38.2166	5.85	23.3333	0.217382	28.5714	74	47.2973	4.45714	17.1429	-0.869657	6954
SCN4A	6329	M-006300-02	NM_000334	85.3403	326	61.6564	6.21891	24.8756	0.477739	88.0309	228	53.0702	11.3802	53.719	2.33999	15695
GABRD	2563	M-006171-00	NM_000815	68.8482	263	61.2167	5.13043	22.3602	-0.120004	38.2239	99	50.5051	5.72	24	-0.262362	7406
KCNN4	3783	M-004461-01	NM_002250	73.5602	281	56.5836	6.43396	27.044	0.61511	45.1737	117	53.8462	7.39683	36.5079	0.493848	13322
CACNG4	27092	M-012519-01	NM_014405	94.5026	361	50.9695	7.61957	35.8696	1.12572	82.2394	213	43.1925	5.80435	31.5217	-0.17322	11919
KCNQ5	56479	M-006275-00	NM_019842	84.555	323	52.322	7.3432	41.4201	0.971667	82.2394	213	44.6009	7.4	37.8947	0.466332	14165
KCNG3	170850	M-006230-00	NM_133329	107.592	411	64.9635	4.50562	14.2322	-0.930638	114.286	296	62.1622	6.61957	26.6304	-0.0769716	5571
KCNE2	9992	M-008595-00	NM_172201	76.178	291	67.0103	5.8359	26.1538	-0.365113	76.4479	198	62.6263	5.24194	25	-0.783337	4888
CAPN5	726	M-005806-02	NM_004055	71.7277	274	43.7956	10.9167	55.8333	1.9857	40.9266	106	47.1698	6.52	36	-0.305235	12429
USP11	8237	M-006063-01	NM_004651	79.5812	304	37.8289	6.47826	34.7826	-0.293261	81.4672	211	46.9194	4.59596	23.2323	-1.04998	4531
USP30	84749	M-021294-03	NM_032663	84.555	323	38.3901	7.76613	32.2581	0.661593	59.4595	154	38.3117	8.08475	38.9831	0.656873	14010
MMP20	9313	M-005960-00	NM_004771	82.199	314	42.9936	7.77037	39.2593	0.844794	53.2819	138	33.3333	6.73913	36.9565	0.151854	12638
P11	8909	M-012187-00	NM_006025	80.8901	309	57.6052	7.18539	33.7079	0.56759	66.0232	171	43.2749	7.18919	37.8378	0.345851	12564
KLKB1	3818	M-005921-02	NM_000892	73.2984	280	55.3571	6.09032	25.8065	0.0940461	67.9537	176	28.4091	8.48	46	0.928471	12685
CRBN	51185	M-021086-01	NM_016302	57.5916	220	69.0909	3.77632	17.7632	-1.32591	61.7761	160	71.25	5.7807	32.4561	-0.318887	4045
MMP27	64066	M-005966-01	NM_022122	62.3037	238	53.3613	7.2126	37.0079	0.710535	42.8571	111	40.5405	6.02222	20	-0.136449	11082
CTRL	1506	M-005834-00	NM_001907	91.0995	348	58.046	10.4455	55.4455	2.53442	70.6564	183	56.2842	12.4563	69.9029	2.79855	18083
KYNU	8942	M-009867-02	NM_001032998	65.445	250	66.8	5.46707	23.9521	-0.57735	56.7568	147	46.2585	6.79412	30.8824	0.101216	7229
NOX5	79400	M-010195-02	NM_024505	89.0052	340	61.1765	5.38462	23.0769	-0.426708	91.5058	237	53.1646	7.49206	42.8571	0.457299	8550
CHRNE	1145	M-006147-01	NM_000080	81.9372	313	50.1597	4.67516	18.4713	-0.598651	72.5869	188	51.0638	4.78125	18.75	-0.664875	4503
KCNQ4	9132	M-006274-00	NM_004700	78.2723	299	61.5385	3.78804	15.2174	-1.22973	70.2703	182	50.5495	3.42391	15.2174	-1.41097	1654
RYR3	6263	M-006294-01	NM_001036	54.712	209	53.5885	5.40179	25	-0.262718	47.4903	123	40.6504	4.4	16	-0.899311	4996
GABRR3	200959	M-023691-01	NM_001105580	49.2147	188	63.8298	5.09167	22.5	-0.418612	30.888	80	52.5	2.7619	11.9048	-1.67694	3198
ITPR1	3708	M-006207-01	NM_002222	86.3874	330	47.5758	4.71338	19.1083	-0.63822	84.9421	220	47.7273	9.1619	44.7619	1.22206	10573
CLCN1	1180	M-006149-01	NM_000083	67.2775	257	52.1401	6.40299	29.8507	0.158496	55.2124	143	51.7483	7.06757	33.7838	0.327314	11028
SCN1B	6324	M-020909-00	NM_001037	48.6911	186	60.7527	3.35398	12.3894	-1.5695	38.61	100	49	3.04082	14.2857	-1.58389	1047
PKD1	5310	M-007666-00	NM_000296	70.1571	268	54.1045	6.14483	21.3793	-0.276704	66.0232	171	53.8012	7.5	36.9565	0.249902	8811
KCNA6	3742	M-006216-00	NM_002235	74.6073	285	64.5614	6.2337	24.4565	-0.415895	77.9923	202	52.9703	10.7103	57.9439	1.62496	11825
MMP24	10893	M-005963-02	NM_006690	91.0995	348	49.7126	7.31792	36.4162	-0.297031	93.0502	241	55.6017	6.21642	32.0896	-0.403307	6212
NRD1	4898	M-005980-02	NM_001101662	68.0628	260	64.2308	10.5449	53.8922	1.77544	36.6795	95	60	11.6842	57.8947	2.20545	17851
TRHDE	29953	M-004055-00	NM_013381	108.901	416	55.0481	6.61135	27.5109	-0.233763	87.6448	227	57.7093	8.83969	44.2748	1.03903	11577
ECE1	1889	M-005857-01	NM_001397	86.911	332	48.494	5.29193	15.528	-0.801974	80.695	209	43.5407	7.58242	37.3626	0.574089	8332
DPP3	10072	M-005853-01	NM_005700	68.8482	263	47.9087	4.93651	20.6349	-0.948862	61.0039	158	36.7089	4.18966	20.6897	-0.975312	2902
CPM	1368	M-005825-01	NM_001005502	84.2932	322	55.9006	6.85	29.4444	0.285471	59.0734	153	45.7516	5.15714	25.7143	-0.539376	8071
PGCP	10404	M-005993-00	NM_016134	62.0419	237	70.8861	4.7619	17.2619	-1.00624	28.9575	75	62.6667	3.12766	8.51064	-1.48286	1913
ADAM11	4185	M-009399-02	NM_002390	96.8586	370	43.2432	4.75625	17.5	-0.923689	98.0695	254	42.126	6.1215	33.6449	-0.0517561	5700
SPPL2B	56928	M-006041-01	NM_152988	89.7906	343	55.9767	7.36979	30.7292	0.54858	59.0734	153	52.2876	11.125	58.75	2.23422	15883
PSMA6	5687	M-011360-00	NM_002791	34.2932	131	67.1756	2.29545	2.27273	-2.61761	22.3938	58	50	0.724138	0	-2.61294	53
KCNT2	343450	M-027333-00	NM_198503	85.8639	328	54.2683	7.98315	34.8315	0.808583	89.9614	233	41.6309	9.02062	45.3608	1.19042	15712
CATSPER3	347732	M-008518-00	NM_178019	69.3717	265	56.6038	3.3	9.33333	-1.61911	31.6602	82	47.561	2.05128	7.69231	-1.86374	760
GABRR1	2569	M-006178-01	NM_002042	43.9791	168	47.619	7.075	31.25	0.396357	26.6409	69	49.2754	5.29412	23.5294	-0.522845	8533
CHRNA5	1138	M-006139-01	NM_000745	95.0262	363	68.595	7.7751	35.3414	0.844725	81.8533	212	58.9623	7.824	36	0.693733	14621
P2RX5	5026	M-006286-04	NM_175081	66.2304	253	66.7984	3.91124	17.1598	-1.32853	49.0347	127	59.0551	2.05333	9.33333	-1.95875	993
P2RX1	5023	M-005098-01	NM_002558	58.377	223	51.5695	4.2087	17.3913	-1.16454	47.8764	124	45.9677	2.36842	7.01754	-1.82032	1328
TPCN1	53373	M-010710-01	NM_017901	63.8743	244	63.1148	5.57143	22.7273	-0.553378	83.3977	216	66.6667	6.34722	30.5556	0.0401661	7067
TMEM37	140738	M-019410-01	NM_183240	82.7225	316	60.7595	8.18229	41.6667	0.931576	72.2008	187	67.3797	11.1746	53.1746	2.14588	16819
CLIC6	54102	M-012919-00	NM_053277	101.309	387	43.9276	6.77059	28.8235	-0.1613	67.9537	176	44.8864	7.07595	36.7089	0.0971756	8656
GABRA1	2554	M-006162-03	NM_000806	110.995	424	60.1415	9.70196	52.1569	1.31312	87.2587	226	56.1947	10	51.1811	1.34238	16891
CHRNA7	1139	M-004143-02	NM_000746	101.538	396	58.8384	7.36481	33.4764	-0.126717	92.5852	231	75.3247	7.83333	37.931	0.172108	9128
CLNS1A	1207	M-012571-01	NM_001293	87.9487	343	56.8513	3.41538	10.2564	-2.1281	50.501	126	75.3968	4.14737	17.8947	-1.37198	905
ANXA7	310	M-010760-01	NM_001156	79.7436	311	62.0579	7.64249	38.8601	0.49528	105.411	263	57.0342	8.8	42.6667	0.862881	14086
GLRA2	2742	M-006181-02	NM_002063	54.359	212	60.3774	5.74219	22.6562	-0.402675	22.8457	57	61.4035	6.77143	37.1429	0.0480214	7542
CLCA3P	9629	M-010703-01	NM_004921	79.2308	309	52.4272	4.62963	14.8148	-0.979372	82.9659	207	48.7923	5.56436	25.7426	-0.509783	4014
CNGA1	1259	M-006158-01	NM_000087	103.333	403	44.665	6.11111	25	0.00972139	66.9339	167	37.7246	6.11111	23.8095	-0.264725	7929
RYR2	6262	M-006293-01	NM_001035	69.4872	271	54.9815	5.44966	22.1477	-0.47212	34.0681	85	63.5294	5.92593	24.0741	-0.371488	5755
CHRNA2	1135	M-006136-02	NM_000742	86.9231	339	51.6224	5.09714	20.5714	-0.586477	65.7315	164	59.1463	5.91753	26.8041	-0.302434	5656
CNGA3	1261	M-006159-02	NM_001079878	103.846	405	53.5802	6.82028	25.8065	0.380332	68.9379	172	59.3023	6.60784	27.451	0.0267481	10679
SHROOM2	357	M-011577-01	NM_001649	62.3077	243	83.9506	3.85294	12.7451	-1.58977	33.2665	83	86.747	2.29167	8.33333	-2.05993	673
NOX1	27035	M-010193-01	NM_013955	79.7436	311	62.0579	7.89637	41.9689	0.903022	47.6954	119	59.6639	6.08451	32.3944	-0.299762	10949
KCNAB1	7881	M-008831-02	NM_172160	62.3077	243	51.0288	5.96774	27.4194	0.0389866	52.505	131	63.3588	6.87952	31.3253	0.168574	9851
FXYD4	53828	M-017419-01	NM_173160	87.4359	341	52.7859	6.50556	32.7778	0.216796	76.1523	190	51.0526	6.54639	34.0206	-0.112859	9355
KCTD4	386618	M-031733-02	NM_198404	74.1026	289	57.0934	5.93939	25.4545	-0.0536585	79.3587	198	51.0101	6.55446	35.6436	-0.0403712	8488
KCNIP1	30820	M-013559-01	NM_001034838	95.3846	372	67.7419	5.57937	23.0159	-0.237885	82.1643	205	68.2927	7.02857	32.1429	0.140261	8535
KCNH5	27133	M-006235-01	NM_139318	76.6667	299	46.8227	8.20714	46.4286	1.24897	66.1323	165	55.1515	7.18681	36.2637	0.207526	13754
CACNG3	10368	M-017452-01	NM_006539	88.9744	347	64.8415	3.88	12.4444	-1.36986	78.5571	196	55.6122	4.3945	19.2661	-1.00388	2116
P2RX4	5025	M-006285-00	NM_002560	86.9231	339	68.4366	5.21983	19.3966	-0.606436	57.7154	144	65.9722	5.12632	24.2105	-0.75623	4248
KCNMB4	27345	M-008225-02	NM_014505	73.5897	287	47.7352	7.15328	33.5766	0.199643	81.7635	204	39.2157	8.725	40	0.68717	12436
KCNE1	3753	M-009044-01	NM_000219	105.128	410	58.5366	6.7625	29.1667	-0.211833	95.7916	239	54.3933	7.81538	36.1538	0.193132	8862
KCNK6	9424	M-006265-00	NM_004823	92.8205	362	57.1823	6.03865	22.7053	-0.624539	91.7836	229	68.1223	8.67308	47.4359	0.577728	8840
FXYD3	5349	M-003669-00	NM_005971	52.5641	205	58.5366	4.95833	17.5	-0.997204	38.477	96	71.875	4.30435	17.3913	-1.27612	2220
KCNV2	169522	M-006279-01	NM_133497	86.1538	336	44.3452	6.58389	27.5168	0.149348	38.8778	97	45.3608	5.09091	25	-0.795198	6894
BTBD10	84280	M-017963-01	NM_032320	78.7179	307	59.2834	3.32418	9.34066	-1.52031	56.513	141	51.0638	3.15278	8.33333	-1.56903	1108
TRPM3	80036	M-006514-00	NM_020952	64.359	251	51.3944	5.09302	19.3798	-0.461313	26.4529	66	53.0303	5	22.8571	-0.741171	4687
GABRB2	2561	M-006169-01	NM_000813	38.2051	149	50.3356	2.2	5.33333	-1.95551	41.2826	103	47.5728	2.95918	14.2857	-1.67003	657
KCNQ1	3784	M-006271-02	NM_181798	81.0256	316	59.1772	5.62032	27.2727	-0.12024	66.5331	166	48.7952	5.93827	29.6296	-0.34124	7117
KCNK18	338567	M-009140-01	NM_181840	76.9231	300	53.6667	6.38509	28.5714	0.39966	43.2866	108	52.7778	6.61404	28.0702	0.0382042	10783
SCN9A	6335	M-006503-01	NM_002977	76.9231	300	48	4.15278	11.1111	-0.878931	64.1283	160	42.5	2.75	4.41176	-1.69882	1936
KCNJ3	3760	M-006248-00	NM_002239	94.6154	369	59.8916	6.88235	32.5792	0.384946	59.3186	148	61.4865	7.06593	31.8681	0.130695	11146
SCN7A	6332	M-006501-01	NM_002976	82.3077	321	65.7321	5.06161	18.9573	-0.451191	54.1082	135	66.6667	5.51111	24.4444	-0.53525	5308
KCNK15	60598	M-006258-00	NM_022358	70.2564	274	63.5036	2.7931	7.47126	-1.50817	71.7435	179	64.2458	3.85217	13.0435	-1.18021	1644
KCNK16	83795	M-006259-00	NM_032115	73.0769	285	62.1053	3.71751	14.1243	-1.1109	51.3026	128	61.7188	5.29114	29.1139	-0.657689	3344
KCNMB1	3779	M-008428-00	NM_004137	86.4103	337	55.1929	4.17204	13.4409	-0.801932	75.3507	188	55.3191	6.27885	28.8462	-0.140761	5654
HCN2	610	M-006201-02	NM_001194	58.9744	230	62.1739	9.27972	44.0559	2.11771	47.6954	119	79.8319	7.2	33.6842	0.242682	14748
CACNG1	786	M-011162-01	NM_000727	75.8974	296	62.5	8.6	43.2432	1.72699	49.6994	124	73.3871	7.38462	32.967	0.321912	14782
HTR3C	170572	M-006206-01	NM_130770	61.0256	238	58.8235	5.31429	23.5714	-0.300652	66.5331	166	62.6506	6.28846	29.8077	-0.119986	7189
AQP7	364	M-008726-00	NM_001170	86.6667	338	51.1834	4.79191	16.763	-0.594352	91.3828	228	46.9298	5.84112	24.2991	-0.407291	5295
TOMM40	10452	M-012732-00	NM_006114	82.5641	322	49.3789	9.2327	48.4277	1.63508	90.982	227	61.2335	10.9065	64.0288	1.7015	17547
KCND2	3751	M-006225-00	NM_012281	77.1795	301	58.1395	7.09714	33.7143	0.233137	58.9178	147	66.6667	4.32653	16.3265	-1.36503	6016
CUL5	8065	M-019553-01	NM_003478	88.9744	347	56.4841	8.13776	35.7143	0.837222	105.812	264	67.803	8.39106	43.5754	0.444396	13749
SCN2A	6326	M-006298-01	NM_001040143	78.4615	306	64.7059	5.71212	27.2727	-0.299144	77.7555	194	59.7938	4.7931	21.5517	-1.05977	4499
TRPC5	7224	M-006511-03	NM_012471	75.1282	293	60.0683	6.28409	26.1364	0.249314	68.9379	172	50	7.01163	36.0465	0.0707988	10359
ZACN	353174	M-009142-00	NM_180990	77.4359	302	44.3709	2.58955	3.73134	-1.66718	57.7154	144	51.3889	3.16216	8.10811	-1.57016	975
SNAP25	6616	M-011394-00	NM_003081	79.2308	309	66.9903	7.33816	34.2995	1.08335	50.1002	125	51.2	7.76562	39.0625	0.508141	14575
GRIN2D	2906	M-006198-01	NM_000836	95.8974	374	47.861	4.01117	13.9665	-0.657197	45.6914	114	47.3684	7.01852	33.3333	0.166205	7277
KCNK10	54207	M-006255-00	NM_021161	73.0769	285	74.0351	5.90047	28.436	0.30895	67.3347	168	76.7857	7.92248	40.3101	0.553562	12411
KCNJ15	3772	M-006245-00	NM_002243	71.2821	278	70.5036	5.21939	24.4898	0.00807677	34.0681	85	67.0588	6.42105	26.3158	-0.0547352	8706
HCN4	10021	M-006203-00	NM_005477	44.359	173	52.0231	4.78889	17.7778	-0.247672	67.3347	168	47.619	7.4375	41.25	0.422404	9632
CACNB3	784	M-008776-02	NM_000725	78.7179	307	64.4951	6.32828	31.3131	0.340571	50.9018	127	43.3071	4.38182	16.3636	-1.09241	6950
KCNIP4	80333	M-021472-01	NM_147183	85.8974	335	65.3731	7.38813	35.6164	1.13966	46.493	116	73.2759	8.47059	37.6471	0.802007	15556
GABRR2	2570	M-006179-02	NM_002043	90.5128	353	62.6062	6.1991	23.9819	0.695478	105.01	262	61.4504	11.118	59.0062	2.11074	16288
RYR1	6261	M-006292-01	NM_001042723	72.0513	281	66.9039	5.19681	17.0213	-0.000985193	28.8577	72	40.2778	3.82759	24.1379	-1.32706	5209
CACNA1E	777	M-006125-02	NM_000721	101.538	396	58.8384	8.51931	41.6309	1.93605	75.7515	189	61.9048	10.4188	56.4103	1.73205	17744
KCNH3	23416	M-010707-00	NM_012284	81.7949	319	55.7994	5.32022	23.0337	0.140167	49.6994	124	67.7419	9.58333	48.8095	1.31856	13716
STX1B	112755	M-015151-00	NM_052874	86.4103	337	57.8635	3.61026	13.3333	-0.835398	83.3667	208	70.1923	4.70548	21.2329	-0.898937	3302
CLIC1	1192	M-009530-00	NM_001288	35.641	139	59.7122	1.49398	2.40964	-2.19918	28.4569	71	60.5634	1.44186	2.32558	-2.32416	200
KCTD10	83892	M-018189-01	NM_031954	70.5128	275	65.0909	3.97765	13.4078	-0.786426	48.8978	122	66.3934	6.20988	33.3333	-0.245384	5341
FXYD7	53822	M-013056-01	NM_022006	84.6154	330	50.6061	1.97605	3.59281	-2.21417	78.1563	195	58.9744	1.05217	2.6087	-2.77455	141
CLCA4	22802	M-010706-01	NM_012128	83.0769	324	61.7284	6.295	27	0.0479384	67.3347	168	50	7.47619	36.9048	0.0585075	9395
KCNA2	3737	M-006212-00	NM_004974	86.9231	339	71.3864	6.46694	28.0992	0.289896	94.99	237	66.6667	7.40506	40.5063	0.173251	10952
KCNB2	9312	M-006219-00	NM_004770	85.8974	335	57.3134	3.13542	9.89583	-1.36072	63.3267	158	65.8228	3.83654	18.2692	-1.31756	1601
TRPV3	162514	M-005263-01	NM_145068	61.7949	241	59.751	4.44444	14.5833	-0.393854	47.6954	119	48.7395	4.96552	20.6897	-0.681294	5083
CACNA1F	778	M-006126-01	NM_005183	80	312	59.9359	5.06952	17.1123	0.141776	55.7114	139	64.0288	9.55056	49.4382	1.50429	14000
KCTD13	253980	M-017862-00	NM_178863	78.9744	308	60.7143	4.93048	20.3209	0.11772	66.9339	167	60.479	7.40594	33.6634	0.521139	11554
GLRA1	2741	M-006180-01	NM_000171	85.641	334	52.6946	4.26705	11.9318	-0.110797	72.5451	181	61.8785	6.59821	29.4643	0.151702	9106
KCNK13	56659	M-006257-01	NM_022054	91.2821	356	65.7303	2.82906	8.54701	-1.03346	51.7034	129	72.8682	3.39362	10.6383	-1.3249	2084
KCTD2	23510	M-032516-02	NM_015353	83.3333	325	77.2308	3.01195	5.57769	-0.843875	66.1323	165	83.0303	5.32847	24.0876	-0.374236	4732
CNGA2	1260	M-031937-00	NM_005140	87.4359	341	66.8622	4.85088	17.5439	0.188665	58.517	146	70.5479	6.8835	35.9223	0.347244	11225
MCOLN2	255231	M-021616-01	NM_153259	94.1026	367	60.4905	3.4009	12.1622	-0.920074	58.517	146	66.4384	4.68041	17.5258	-0.780769	3383
TSPO	706	M-009559-03	NM_007311	71.5385	279	68.8172	3.58854	11.4583	-0.616109	42.8858	107	64.486	3.31884	10.1449	-1.35904	3034
TRPA1	8989	M-006109-01	NM_007332	96.9231	378	54.4974	4.56796	12.1359	0.170676	64.9299	162	54.321	8.42045	46.5909	1.0631	13374
CHRNB2	1141	M-006143-02	NM_000748	97.4359	380	45.7895	4.55747	18.9655	0.037229	55.3106	138	53.6232	6.56757	36.4865	0.0921876	9500
TRPV1	7442	M-006518-03	NM_018727	94.8718	370	62.973	4.80687	15.8798	0.229744	88.5772	221	78.733	8.65517	44.8276	1.10811	13694
KCNJ10	3766	M-006240-01	NM_002241	84.8718	331	54.6828	4.07735	11.0497	-0.164232	86.5731	216	56.0185	5.99174	24.7934	-0.134687	7667
CHRNB1	1140	M-006142-01	NM_000747	109.231	426	62.9108	4.26493	13.4328	-0.0626119	95.7916	239	65.6904	7.92994	41.4013	0.740102	11483
KCNG1	3755	M-006228-03	NM_002237	79.2308	309	67.3139	6.24038	28.8462	0.896373	45.2906	113	65.4867	9.37838	47.2973	1.45263	16281
[truncated: 16,122 more rows]
