# Supplementary material for: A genome-wide IR-induced RAD51 foci RNAi screen identifies CDC73 involved in chromatin remodeling for DNA repair
Source: Cell Discov. 2015 Dec 1;1:15034–. doi: 10.1038/celldisc.2015.34 (PMC4860774; doi:10.1038/celldisc.2015.34)
Supplement: Supplementary Table S2A [file celldisc201534-s2.xls]

## Sheet: Table S2
Table S2A. Cluster analysis revealed 7 clusters contsisting of 98 genes
cluster id: 0 (number of genes with annot.: 12, number of genes: 25)
Pathway	FDR	#Genes
Spliceosome	0.00103638	5
Pathways in cancer	0.00233342	3
Genes with annotation
ENSG00000145293	ENOPH1	Cysteine and methionine metabolism
ENSG00000189091	SF3B3	Spliceosome
ENSG00000166483	WEE1	Cell cycle
ENSG00000115904	SOS1	Acute myeloid leukemia, Renal cell carcinoma, Focal adhesion, Dorso-ventral axis formation, Fc epsilon RI signaling pathway, Chronic myeloid leukemia, Colorectal cancer, Regulation of actin cytoskeleton, Neurotrophin signaling pathway, Natural killer cell mediated cytotoxicity, Endometrial cancer, Insulin signaling pathway, T cell receptor signaling pathway, B cell receptor signaling pathway, Jak…
ENSG00000183431	SF3A3	Spliceosome
ENSG00000157764	BRAF	mTOR signaling pathway, Melanoma, Bladder cancer, Acute myeloid leukemia, Focal adhesion, Long-term potentiation, Chronic myeloid leukemia, Colorectal cancer, Regulation of actin cytoskeleton, Vascular smooth muscle contraction, Neurotrophin signaling pathway, Natural killer cell mediated cytotoxicity, Endometrial cancer, Insulin signaling pathway, Thyroid cancer, Long-term depression, Pathways i…
ENSG00000147274	RBMX	Spliceosome
ENSG00000139618	BRCA2	Pancreatic cancer, Pathways in cancer, Homologous recombination
ENSG00000131876	SNRPA1	Spliceosome
ENSG00000132383	RPA1	DNA replication, Mismatch repair, Homologous recombination, Nucleotide excision repair
ENSG00000170502	NUDT9	Purine metabolism
ENSG00000092199	HNRNPC	Spliceosome
Genes without annotation
ENSG00000173674	EIF1AX
ENSG00000083093	PALB2
ENSG00000112877	CEP72
ENSG00000107581	EIF3A
ENSG00000109111	SUPT6H
ENSG00000113141	IK
ENSG00000174891	RSRC1
ENSG00000085721	RRN3
ENSG00000096717	SIRT1
ENSG00000134371	CDC73
ENSG00000203668	CHML
ENSG00000104408	EIF3E
ENSG00000127511	SIN3B
cluster id: 1 (number of genes with annot.: 13, number of genes: 24)
Pathway	FDR	#Genes
Proteasome	0.0107832	5
Metabolic pathways	0.0764876	3
Genes with annotation
ENSG00000123213	NLN	Renin-angiotensin system
ENSG00000163902	RPN1	N-Glycan biosynthesis, Metabolic pathways
ENSG00000124356	STAMBP	Endocytosis
ENSG00000112699	GMDS	Amino sugar and nucleotide sugar metabolism, Metabolic pathways, Fructose and mannose metabolism
ENSG00000108344	PSMD3	Proteasome
ENSG00000103035	PSMD7	Proteasome
ENSG00000167088	SNRPD1	Spliceosome, Systemic lupus erythematosus
ENSG00000118217	ATF6	Alzheimer's disease
ENSG00000115233	PSMD14	Proteasome
ENSG00000100764	PSMC1	Proteasome
ENSG00000168906	MAT2A	Selenoamino acid metabolism, Cysteine and methionine metabolism, Metabolic pathways
ENSG00000106588	PSMA2	Proteasome
ENSG00000100410	PHF5A	Spliceosome
Genes without annotation
ENSG00000105085	MED26
ENSG00000070495	JMJD6
ENSG00000105202	FBL
ENSG00000122484	RPAP2
ENSG00000141026	MED9
ENSG00000106268	NUDT1
ENSG00000161960	EIF4A1
ENSG00000204070	SYS1
ENSG00000167393	PPP2R3B
ENSG00000132341	RAN
ENSG00000152944	MED21
cluster id: 2 (number of genes with annot.: 12, number of genes: 22)
Pathway	FDR	#Genes
Ribosome	1.26486e-09	9
Genes with annotation
ENSG00000148303	RPL7A	Ribosome
ENSG00000174444	RPL4	Ribosome
ENSG00000152086	TUBA3E	Pathogenic Escherichia coli infection, Gap junction
ENSG00000114026	OGG1	Base excision repair
ENSG00000109475	RPL34	Ribosome
ENSG00000169976	SF3B5	Spliceosome
ENSG00000161970	RPL26	Ribosome
ENSG00000122026	RPL21	Ribosome
ENSG00000163682	RPL9	Ribosome
ENSG00000105372	RPS19	Ribosome
ENSG00000186468	RPS23	Ribosome
ENSG00000144713	RPL32	Ribosome
Genes without annotation
ENSG00000213337	ANKRD39
ENSG00000196290	NIF3L1
ENSG00000109736	MFSD10
ENSG00000149100	EIF3M
ENSG00000130312	MRPL34
ENSG00000187514	PTMA
ENSG00000213719	CLIC1
ENSG00000144029	MRPS5
ENSG00000141994	DUS3L
ENSG00000087269	NOP14
cluster id: 3 (number of genes with annot.: 5, number of genes: 8)
Genes with annotation
ENSG00000128609	NDUFA5	Huntington's disease, Parkinson's disease, Metabolic pathways, Alzheimer's disease, Oxidative phosphorylation
ENSG00000155368	DBI	PPAR signaling pathway
ENSG00000143106	PSMA5	Proteasome
ENSG00000213619	NDUFS3	Huntington's disease, Parkinson's disease, Metabolic pathways, Alzheimer's disease, Oxidative phosphorylation
ENSG00000188846	RPL14	Ribosome
Genes without annotation
ENSG00000105583	C19orf56
ENSG00000082898	XPO1
ENSG00000164610	RP9
cluster id: 4 (number of genes with annot.: 2, number of genes: 8)
Genes with annotation
ENSG00000012061	ERCC1	Nucleotide excision repair
ENSG00000148334	PTGES2	Metabolic pathways, Arachidonic acid metabolism
Genes without annotation
ENSG00000196235	SUPT5H
ENSG00000064545	TMEM161A
ENSG00000084623	EIF3I
ENSG00000115234	SNX17
ENSG00000184110	EIF3C
ENSG00000146834	MEPCE
cluster id: 5 (number of genes with annot.: 5, number of genes: 6)
Pathway	FDR	#Genes
Proteasome	5.49964e-05	4
Genes with annotation
ENSG00000126067	PSMB2	Proteasome
ENSG00000101182	PSMA7	Proteasome
ENSG00000174021	GNG5	Chemokine signaling pathway
ENSG00000100902	PSMA6	Proteasome
ENSG00000127922	SHFM1	Homologous recombination, Proteasome
Genes without annotation
ENSG00000131669	NINJ1
cluster id: 6 (number of genes with annot.: 4, number of genes: 5)
Genes with annotation
ENSG00000149554	CHEK1	Cell cycle, p53 signaling pathway
ENSG00000012048	BRCA1	Ubiquitin mediated proteolysis
ENSG00000051180	RAD51	Pancreatic cancer, Pathways in cancer, Homologous recombination
ENSG00000188486	H2AFX	Systemic lupus erythematosus
Genes without annotation
ENSG00000213024	NUP62
