# Supplementary material for: A genome-wide IR-induced RAD51 foci RNAi screen identifies CDC73 involved in chromatin remodeling for DNA repair
Source: Cell Discov. 2015 Dec 1;1:15034–. doi: 10.1038/celldisc.2015.34 (PMC4860774; doi:10.1038/celldisc.2015.34)
Supplement: Supplementary Table S2B [file celldisc201534-s3.xls]

## Sheet: Table S2a
Table S2B. Pathways significantly associated with the 200 candidate genes.
Pathway	FDR	#Genes
Proteasome	2.83682e-09	10
Ribosome	2.95144e-06	10
Homologous recombination	0.00132593	4
Spliceosome	0.00227652	8
Cysteine and methionine metabolism	0.0224405	3
Nitrogen metabolism	0.0522354	2
