# Supplementary material for: A genome-wide IR-induced RAD51 foci RNAi screen identifies CDC73 involved in chromatin remodeling for DNA repair
Source: Cell Discov. 2015 Dec 1;1:15034–. doi: 10.1038/celldisc.2015.34 (PMC4860774; doi:10.1038/celldisc.2015.34)
Supplement: Supplementary Table S3A [file celldisc201534-s4.xls]

## Sheet: Table S3a
Table S3A. Overlap of our primary hitlists with previous HR screens, before and after filtering for network connections.
	HR screen Adamson et al. (n=121)		HR screen Słabicki et al. (n=213)
	genes (n)	% overlap	genes (n)	% overlap
All genes (n=200)	19	9.5	8	4
Genes with network connections (n=98)	17	17.3469	7	7.14286
