# Supplementary material for: A genome-wide IR-induced RAD51 foci RNAi screen identifies CDC73 involved in chromatin remodeling for DNA repair
Source: Cell Discov. 2015 Dec 1;1:15034–. doi: 10.1038/celldisc.2015.34 (PMC4860774; doi:10.1038/celldisc.2015.34)
Supplement: Supplementary Table S3B [file celldisc201534-s5.xls]

## Sheet: Table S3
Table S3B. Result of ttest-calculation on the data from three different assays performed with the validated siRNA set. Column 2-4 shows statistically significance in Student's t-test for each siRNA/assay, a (+) denotes a p<0.05 and a (-) p>0.05. Column 5-7 shows actual p-values.
siRNA	RPA score	RAD51 score	GFP score	ttest RPA	ttest RAD51	ttest GFP
ATF6	-	-	-	0.196945	0.593621	0.0889869
BRAF	-	-	-	0.295009	0.263665	0.411038
BRCA2	-	-	+	0.618253	0.49225	0.00543416
C19orf56	+	+	+	0.0486672	0.00332819	0.0016066
CDC73	+	+	+	0.0392794	0.000259051	0.000238078
CEP72	-	+	+	0.124823	0.000314076	0.00105618
CHEK1	-	-	-	0.221001	0.819492	0.821357
CHML	-	-	-	0.420739	0.241667	0.78031
DBI	-	+	+	0.806202	0.00100934	3.72088e-06
DUS3L	+	+	+	0.00624198	0.000580942	0.0188976
EIF1AX	-	+	+	0.897194	0.000517241	9.38443e-06
EIF3A	-	+	+	0.567531	0.000612801	8.08109e-07
EIF3C	-	-	-	0.278583	0.479484	0.769976
EIF3E	-	+	+	0.185038	0.00105448	2.51795e-06
EIF3I	-	-	+	0.233157	0.162498	0.00065035
EIF3M	-	-	-	0.396468	0.763761	0.246345
EIF4A1	-	+	+	0.5181	0.0018351	9.58548e-07
ENOPH1	+	+	+	0.00622001	0.00101642	0.00424936
ERCC1	-	+	+	0.116804	0.0113653	0.00255636
FBL	-	-	-	0.283262	0.469351	0.110075
GMDS	-	-	+	0.590485	0.0578243	1.23923e-06
GNG5	-	+	+	0.305326	0.000625402	2.68032e-05
H2AFX	-	+	+	0.48214	0.0034609	0.00343047
HNRNPC	+	+	+	0.0289924	0.000437637	2.27961e-06
IK	-	+	+	0.188837	0.000401003	0.00327711
JMJD6	-	-	-	0.0621193	0.268912	0.08495
MAT2A	-	+	-	0.413257	0.0431144	0.25396
MED21	-	+	+	0.31054	0.000479205	0.0168122
MED26	+	+	+	0.0351702	0.00315167	0.00127355
MED9	+	+	+	0.00379406	0.000795902	0.000182573
MEPCE	-	-	-	0.090678	0.425063	0.818545
MFSD10	+	+	+	0.0010248	0.000623656	0.000962644
MRPL34	-	+	+	0.51042	0.0404592	0.00196809
MRPS5	-	+	+	0.421891	0.0416157	0.000622604
NDUFA5	-	+	+	0.332774	0.000484689	4.01137e-07
NDUFS3	-	+	+	0.93808	0.00928599	0.00083343
NIF3L1	-	+	-	0.387632	0.0395168	0.879123
NINJ1	-	+	+	0.260428	0.00676665	0.00092957
NLN	-	-	-	0.506439	0.410976	0.602798
NOP14	-	+	+	0.308067	0.0381194	8.04227e-07
NUDT1	-	+	+	0.416502	0.00117837	2.90639e-07
NUDT9	-	-	-	0.869826	0.941691	0.990111
NUP62	-	+	+	0.869675	0.000487368	0.000817691
OGG1	+	+	+	0.00820349	0.000366586	0.0111009
PALB2	-	-	+	0.070346	0.0718747	0.00552981
PHF5A	-	-	-	0.362487	0.173365	0.74897
PSMA2	-	-	-	0.0970565	0.189724	0.214256
PSMA5	-	-	-	0.324911	0.162413	0.957145
PSMA6	+	+	+	0.0527325	0.00241042	6.60246e-07
PSMA7	-	-	-	0.213997	0.793997	0.771475
PSMB2	-	+	+	0.742556	0.00377494	1.39644e-05
PSMC1	-	-	-	0.149682	0.822274	0.273397
PSMD14	-	-	-	0.863991	0.490731	0.164418
PSMD3	-	-	-	0.157871	0.372509	0.829725
PSMD7	-	-	-	0.381872	0.539668	0.717394
RAD51*	-	-	-	0.32587	0.296408	0.311791
RAN	-	-	-	0.210249	0.25085	0.532017
RBMX	+	+	+	0.0215241	0.002077	0.00224772
RP9	+	+	+	0.0320522	0.00085057	0.00136222
RPA1	-	-	-	0.0916431	0.0625758	0.211011
RPAP2	-	-	-	0.195329	0.849645	0.543889
RPL14	-	-	-	0.672698	0.748729	0.627424
RPL21	-	+	+	0.45769	0.0168934	0.00967638
RPL26	-	-	-	0.358229	0.240096	0.991339
RPL32	-	-	-	0.155076	0.180091	0.616112
RPL34	+	+	+	1.96635e-08	0.00786069	0.000416946
RPL4	-	-	+	0.378888	0.63072	0.0136529
RPL9	-	+	+	0.756973	0.00113671	0.0018055
RPN1	-	-	-	0.316062	0.803686	0.649998
RPS19	+	+	+	0.0343053	0.00260917	0.000725711
RPS23	+	+	+	0.0337295	0.000637071	0.00133794
RSRC1	-	-	-	0.0715847	0.360531	0.0519164
SF3A3	-	-	-	0.916912	0.845126	0.289184
SF3B3	-	-	+	0.770662	0.0923068	0.0113668
SHFM1	-	-	-	0.812519	0.423807	0.709555
SIN3B	+	+	+	0.0392069	0.00273469	0.000338214
SIRT1	-	+	-	0.903978	0.0521388	0.132892
SNRPA1	-	-	-	0.247673	0.395321	0.52425
SNRPD1	-	-	+	0.503473	0.966244	0.037417
SNX17	+	+	+	9.17396e-05	0.000387151	0.000920877
SOS1	-	-	-	0.344476	0.533992	0.441865
STAMBP	-	-	+	0.863865	0.346868	0.00702534
SUPT5H	-	-	-	0.320995	0.874848	0.0597192
SUPT6H	-	-	-	0.362529	0.649021	0.310472
SYS1	-	-	-	0.407554	0.218901	0.869925
TMEM161A	-	-	-	0.183563	0.238031	0.431415
WEE1	-	-	-	0.113396	0.65482	0.801334
