# Supplementary material for: A genome-wide IR-induced RAD51 foci RNAi screen identifies CDC73 involved in chromatin remodeling for DNA repair
Source: Cell Discov. 2015 Dec 1;1:15034–. doi: 10.1038/celldisc.2015.34 (PMC4860774; doi:10.1038/celldisc.2015.34)
Supplement: Supplementary Table S4 [file celldisc201534-s6.xls]

## Sheet: Table S4
Table S4. Mean values from three different assays (RPA and RAD51 foci formation, DR-GFP assay) for the validated siRNA set. Mean and stdev calculated from two experiments. Column 12-17 shows result of Student's t-test. Column 12-14 shows statistically significance, a (+) denotes a p<0.05 and a (-) p>0.05. Column 15-17 shows actual
Gene Symbol	Gene ID	Vendor ID	Sequences	GenBank Acc. No.	cells with >9 RPA foci (%)	cells with >9 RAD51 foci (%)	% GFP+ cells	stdev RPA	stdev RAD51	stdev GFP	RPA score	RAD51 score	GFP score	ttest RPA	ttest RAD51	ttest GFP
ATF6	22926	ASX051DH	GGCUCAAAUUCUCAGCUGATT CUCGGUCAGUGGACUCUUATT CCCUGAUGGUGCUAACUGATT	NM_007348	1.369	21.001	1.69	0.189505	6.28901	0.0282843	-	-	-	0.196945	0.593621	0.0889869
BRAF	673	ASX04WPX	CAGAGGAUUUUAGUCUAUATT GCAUAAUCCACCAUCAAUATT CAGUUGUCUGGAUCCAUUUTT	NM_004333	2.1225	19.017	2.585	0.685186	3.99232	0.00707107	-	-	-	0.295009	0.263665	0.411038
BRCA2	675	ASX04ZLH	GAUUAUACAUAUUUCGCAATT CAGUUGAAAUUAAACGGAATT GGCUUCACCUAAAAACGUATT	NM_000059	2.7935	20.8655	1.7	2.20688	4.46397	0.410122	-	-	+	0.618253	0.49225	0.00543416
C19orf56	51398	ASX054S9	GCCUCAUGCUUAAGCUGAATT GCUGUCUACUGCUCCUUCATT CGUUGAAACCUGUUGUUAATT	NM_016145	4.866	6.735	0.765	0.0721249	6.38235	0.205061	+	+	+	0.0486672	0.00332819	0.0016066
CDC73	79577	ASX05CJ9	GGAUCUCGAACACCCAUUATT CUAUCAAGACUGAUCUAGATT GACCAGUGUUCUUACGGUUTT	NM_024529	5.2085	0.9215	0.207	1.47856	1.3032	0.0551543	+	+	+	0.0392794	0.000259051	0.000238078
CEP72	55722	ASX0558T	GAAUGCCUGUUGGAAGAUUTT GAGUUUAACAGGUCUGAAATT GGAAGAGAACAGUAGGUUATT	NM_018140	5.476	1.5405	0.673	4.75317	1.36259	0.132936	-	+	+	0.124823	0.000314076	0.00105618
CHEK1	1111	ASX04WOU	GACACGAUUCUUUACCAAATT GCAUGGUAUUGGAAUAACUTT GCAACAGUAUUUCGGUAUATT	NM_001274	1.888	22.696	2.475	0.0721249	7.15592	0.289914	-	-	-	0.221001	0.819492	0.821357
CHML	1122	ASX055N9	GAACCAAUAAUGUAGUAAUTT GGAGAUCUUUCCAACUGAATT CUACAAUAGAUGGUCUUAATT	NM_001821	1.8915	18.223	2.135	0.290621	5.98495	0.162635	-	-	-	0.420739	0.241667	0.78031
DBI	1622	ASX04ZTY	CAGUUAAACCAGCUACUCATT AUACGGCUCUAACAGAUUATT GCCAUGUGUUUAUCCUAAATT	NM_001079862	3.8345	4.0475	0.669	1.8802	4.15001	0.281428	-	+	+	0.806202	0.00100934	3.72088e-06
DUS3L	56931	ASX055DJ	GGAGAAGACUUGCCGGGAATT CAAGGAGCAGUUUCACCAATT CCCACGAACUACGACAAGATT	NM_020175	7.6665	3.4875	0.9635	3.49523	1.25936	0.886005	+	+	+	0.00624198	0.000580942	0.0188976
EIF1AX	1964	ASX04ZXT	AAAGAGAACUGGUAUUCAATT AUAAAUACCUCGGACAUUATT AGACUACCAGGAUAACAAATT	NM_001412	3.3335	2.2725	0.8705	0.942573	3.2138	0.239709	-	+	+	0.897194	0.000517241	9.38443e-06
EIF3A	8661	ASX04Z6N	GAAUUAUGCUACUCGAGAATT GAACGUGAAGAAGUAAGUUTT GGACGAUAGGGAUAGGGAUTT	NM_003750	2.735	2.962	0.4155	1.47502	2.80297	0.200111	-	+	+	0.567531	0.000612801	8.08109e-07
EIF3C	8663	ASX04Z6P	CCUACAGCAGUGUCUAUGATT GCAAAAUGAUCAUUAAUGATT GAACGGGUGUUUGACCACATT	NM_001037808	2.087	20.9225	2.375	0.200818	0.953887	0.120208	-	-	-	0.278583	0.479484	0.769976
EIF3E	3646	ASX050DC	CAAACAAGGAUGUUCGAAATT GGAAUUAUUACAAGGUAAATT GGAAGACCUUACACGGUUATT	NM_001568	7.11	5.013	0.596	7.77817	1.00692	0.275772	-	+	+	0.185038	0.00105448	2.51795e-06
EIF3I	8668	ASX04Z6T	CCAUUACGCAGAUUAAGUATT CUAUCGUCAAUGUAUGGUATT CCACAACUCUUGAACAUCATT	NM_003757	1.9275	16.305	1.525	0.392444	10.8385	0.176777	-	-	+	0.233157	0.162498	0.00065035
EIF3M	10480	ASX0568E	CGAGCAUUGAAAGAUCCAATT GCUUCGUGCUUAUCUGAAATT GCAAGAAGCUUUGAUUGAATT	NM_006360	1.821	22.0085	1.88	0.892369	5.3931	0.0707107	-	-	-	0.396468	0.763761	0.246345
EIF4A1	1973	ASX04ZXX	ACAUCAACGUGGAACGAGATT GCAACACCCAGGUAGUUUUTT CUAUUAACAUGGUGACAGATT	NM_001416	4.332	5.1115	0.4855	0.760847	5.85131	0.143543	-	+	+	0.5181	0.0018351	9.58548e-07
ENOPH1	58478	ASX055JV	GCAACGCAGGAUUAACAGATT GGAAUGAAGGUGUACAUCUTT GAGAGUGAAAGUUACCGAATT	NM_021204	9.3915	3.86	1.046	5.58826	5.09258	0.132936	+	+	+	0.00622001	0.00101642	0.00424936
ERCC1	2067	ASX04ZZ4	GGAUCUCUGGAACAGCUCATT GCAAGGAAGAAAUUUGUGATT GCCCUUAUUCCGAUCUACATT	NM_001983	1.3555	10.6415	1.665	0.424971	5.12299	0.26163	-	+	+	0.116804	0.0113653	0.00255636
FBL	2091	ASX04ZZD	AGUUUAUGGAGAGAAGAGATT UGACAUCGUUGGUCCGGAUTT CCUCCGAAGUGAAAAAGAUTT	NM_001436	2.072	20.7965	2.775	0.923481	2.91257	0.318198	-	-	-	0.283262	0.469351	0.110075
GMDS	2762	ASX0504V	CUAAUUUCGUUACUCGAAATT CCUCAACAAGUGAACUUUATT CGACUUCUAGAUGCAGUUATT	NM_001500	2.7195	11.013	0.558	2.43174	15.5747	0.0961665	-	-	+	0.590485	0.0578243	1.23923e-06
GNG5	2787	ASX0505F	CUGCAGACUUGAAACAGUUTT GGAGUAUCUUCAAGUACAATT AUUUGAAGCCUGUACAAAATT	NM_005274	2.0465	2.797	0.857	1.91555	3.46624	0.485075	-	+	+	0.305326	0.000625402	2.68032e-05
H2AFX	3014	ASX056T6	GGGACGAAGCACUUGGUAATT GCACCUAGAUACCAGCACATT GCAGUUUGGCUUCACGGCUTT	NM_002105	3.38	6.265	0.826	0.0919239	7.45432	0.444063	-	+	+	0.48214	0.0034609	0.00343047
HNRNPC	3183	ASX05096	CAACGGGACUAUUAUGAUATT GAUGAAGAAUGAUAAGUCATT ACACUCUUGUGGUCAAGAATT	NM_001077442	7.7805	2.312	0.559	3.79646	0.5671	0.295571	+	+	+	0.0289924	0.000437637	2.27961e-06
IK	3550	ASX056V3	GGAGGUGGAUUAUAGCAAATT GAAGAUUAGUGCAAUCAUUTT GGACUUUGAUACCCAGGAATT	NM_006083	4.3995	2.304	0.9455	2.62973	1.4623	0.232638	-	+	+	0.188837	0.000401003	0.00327711
JMJD6	23210	ASX051FV	GGUGAACACCCUAAAAGAATT GGAAAUAUCGGAACCAGAATT CUGAUGACCUUUUCCAGUATT	NM_001081461	8.09	15.888	1.1855	8.26325	17.9789	1.27916	-	-	-	0.0621193	0.268912	0.08495
MAT2A	4144	ASX050J2	GCCCUAAAGGAGAAAGUCATT GUUACGCCCUGAUUCUAAATT GAGCAACAGUCACCAGAUATT	NM_005911	2.451	13.9285	2.2	0.17112	5.8301	0.240416	-	+	-	0.413257	0.0431144	0.25396
MED21	8216	ASX0540J	UGAUUGCACGAACAGCAAATT GGAGAAGAUACAAAGCGCATT GGAUGUUGUUUAUCGAGGATT	NM_004264	4.7075	2.8745	0.977	5.76646	1.39229	0.824487	-	+	+	0.31054	0.000479205	0.0168122
MED26	7579	ASX0540O	CCUCGAGACUAUACGGUUATT GGAAGGAGCUGUCACGCAATT GAAAUACCCUAUUACCAAATT	NM_004831	5.062	6.9235	0.6985	0.11738	5.68302	0.204354	+	+	+	0.0351702	0.00315167	0.00127355
MED9	55090	ASX0552B	CCAUAUGUCUAGAUGCAUATT AGCAGCUUCUUGAAACAUUTT GCAUAGAAUUGUGAGAGAATT	NM_018019	7.33	3.375	0.114	2.39851	4.54953	0.00565685	+	+	+	0.00379406	0.000795902	0.000182573
MEPCE	56257	ASX052AH	CAGAAACGAUCUACAAGAATT GUUCCAGUAUGGGAAUUAUTT GACACUACCUUUCCGAGGATT	NM_019606	6.8725	19.2035	2.3	7.02369	11.3116	0.79196	-	-	-	0.090678	0.425063	0.818545
MFSD10	10227	ASX0510Y	GGCCUAGUCUACUUCCUCUTT GCGUGGUCAUCGUUGUCUUTT GGUACAACAGUGUCCUGUUTT	NM_001120	10.493	3.2375	0.657	4.43639	3.09218	0.0933381	+	+	+	0.0010248	0.000623656	0.000962644
MRPL34	64981	ASX05CEZ	GGCUCGCGGGAAUGAGUAUTT GCUCAUUAAAAGACAAUUATT CGAGCAACAUCAAACGCAATT	NM_023937	2.032	10.3205	0.696	0.654781	13.9024	0.403051	-	+	+	0.51042	0.0404592	0.00196809
MRPS5	64969	ASX05CEU	GCAUUAUAUAGAACGAUAUTT GGAAAGCUACUGAUCGGAUTT CCAUGAUAUUUCAUUAAGATT	NM_031902	3.537	10.6855	0.531	1.26714	13.3565	0.059397	-	+	+	0.421891	0.0416157	0.000622604
NDUFA5	4698	ASX050NO	GAAAGUAUACAGAACAGAUTT UGGUUAAAGCGGAACCAGATT GGUCAAUUAGAAGAGGUGATT	NM_005000	2.005	2.1305	0.334	2.8355	3.01298	0.00424264	-	+	+	0.332774	0.000484689	4.01137e-07
NDUFS3	4722	ASX050OA	CCAACUCGGCAAAACCGUUTT GGGACAUCCUUUCCGGAAATT GCUAUGUUGAGUUACGUUATT	NM_004551	3.605	9.644	1.575	1.86535	6.33426	0.0777817	-	+	+	0.93808	0.00928599	0.00083343
NIF3L1	60491	ASX05CAO	GGAUUACUGGUGGAACCAATT CCAUGAUUGAUCGAAUAAATT CAAACACGGAUUAAUCUGATT	NM_021824	1.82	13.536	2.255	0.601041	5.91283	0.275772	-	+	-	0.387632	0.0395168	0.879123
NINJ1	4814	ASX050PD	CUUGUCAAGUACGACCUUATT CCAUCAACGUGAACCAUUATT CCAUCUCCCUUGUGCUGCATT	NM_004148	2.021	7.4675	1.082	0.465276	8.89894	0.930553	-	+	+	0.260428	0.00676665	0.00092957
NLN	57486	ASX04YTD	GCUCGGUAUUGAGGAAGUATT GAUGGGAUCUUUCACCAGATT GUAUUGGGACAGUUCUAUUTT	NM_020726	2.5675	20.066	2.535	2.02869	6.78964	0.304056	-	-	-	0.506439	0.410976	0.602798
NOP14	8602	ASX04Z5W	GAGACAAGCUCAACGAGAATT GCUUCGUGCUAGAUAAAGATT GGGUUGGAUGUGCUCAUUUTT	NM_003703	4.8225	11.795	0.4645	0.260922	10.8131	0.106773	-	+	+	0.308067	0.0381194	8.04227e-07
NUDT1	4521	ASX050LI	CAUCUGGAAUUAACUGGAUTT CGACGACAGCUACUGGUUUTT AGAGCGGUCUGACAGUGGATT	NM_002452	4.7835	4.0485	0.2345	3.14875	5.20926	0.115258	-	+	+	0.416502	0.00117837	2.90639e-07
NUDT9	53343	ASX051ZT	GGGAUAGCAGUGGAAAUAATT GACCACCUAGUGAUAUAUATT GGAUGGGCAUGUUGAGAGATT	NM_024047	2.8615	22.831	2.215	1.41916	12.9797	0.0636396	-	-	-	0.869826	0.941691	0.990111
NUP62	23636	ASX051JP	GGAGAGCCUGAUCAACAAATT GGGCUUCAGCUUAAAGGCATT GCAAGAUCCUCAAUGCGCATT	NM_012346	2.8635	2.878	0.5885	1.51392	1.65463	0.153442	-	+	+	0.869675	0.000487368	0.000817691
OGG1	4968	ASX050QX	GAUCAAGUAUGGACACUGATT UCUUUUAUCUGUUCCUCCATT CGUGGACUCCCACUUCCAATT	NM_016819	6.35	1.923	0.9565	1.68999	1.90919	0.697914	+	+	+	0.00820349	0.000366586	0.0111009
PALB2	79728	ASX05CLB	GAGAGUGAGUCGUUGCGAATT GGGACUUACUUCUCGGUCATT CCUGCUAGAUCACCAGUAATT	NM_024675	4.921	11.4835	1.115	1.84555	15.69	0.106066	-	-	+	0.070346	0.0718747	0.00552981
PHF5A	84844	ASX05D18	GCCUAUUAUUGUAAGGAGUTT UGUGAUUUGUGACUCCUAUTT AGACAGACCUCUUCUAUGATT	NM_032758	1.6895	17.864	2.31	1.57897	0.598212	0.424264	-	-	-	0.362487	0.173365	0.74897
PSMA2	5683	ASX04YOK	GAGCUUACUUUGCCUGGAATT GAAAACUAGCUCAACAAUATT GGAAAGCUUUGAAGGGCAATT	NM_002787	1.1755	18.3335	2.19	0.850649	1.14056	0.0424264	-	-	-	0.0970565	0.189724	0.214256
PSMA5	5686	ASX04YON	GCUCCUUGCAAGAAGUUUATT GAAUACUUUUUCUCCCGAATT AGUGGAGAGUGUGACCCAATT	NM_002790	2.2105	17.3665	2.42	0.686601	6.21618	0.0707107	-	-	-	0.324911	0.162413	0.957145
PSMA6	5687	ASX04YKA	GGCUCUACCAAGUAGAAUATT CCUGUCUACUGUUCUAUCATT GUGACUCACUUAUUCAAGATT	NM_002791	6.3455	5.196	0.3965	1.11369	7.25067	0.160513	+	+	+	0.0527325	0.00241042	6.60246e-07
PSMA7	5688	ASX04YOO	CAAUCCCUCAAGAUUUUAATT AGACAUUGUUGUUCUUGGUTT CAGAUGAUCUGACCAUUAATT	NM_002792	1.8595	22.6285	2.375	0.181726	4.62236	0.148492	-	-	-	0.213997	0.793997	0.771475
PSMB2	5690	ASX04YK6	CACCGACUAUCUCACGUGATT GGAUAUGAAUUGUCUCCCATT GCAAUAUUGUCCAGAUGAATT	NM_002794	3.0505	6.892	0.872	1.8505	6.66802	0.336583	-	+	+	0.742556	0.00377494	1.39644e-05
PSMC1	5700	ASX04XUM	CGAUGUCAGUAGGAACCUUTT CAAACCGAAUAGAAACUUUTT GAACGUAGAAUGAAAGUAATT	NM_002802	1.562	22.7985	2.22	0.247487	3.53624	0.0565685	-	-	-	0.149682	0.822274	0.273397
PSMD14	10213	ASX0510S	GGCAUUAAUUCAUGGACUATT GGAGUUCCAAUGGAAGUUATT GGACUACAGUGAACAUUGUTT	NM_005805	2.8585	26.564	2.655	0.686601	10.5557	0.33234	-	-	-	0.863991	0.490731	0.164418
PSMD3	5709	ASX04XUU	GCACAACGUGAUUAAGACATT CAACCACUAUGUUCUGUAUTT AGCCUCUCCUAUUCCCGAATT	NM_002809	1.6015	20.153	2.39	0.374059	1.43684	0.0565685	-	-	-	0.157871	0.372509	0.829725
PSMD7	5713	ASX04XUV	GGAGCUACCUGGAAAAAGUTT CCGUAUUGGUCAUCAUUGATT GAAUCGGCAAGGUUGGAAATT	NM_002811	2.361	21.208	2.36	0.717006	3.8608	0.212132	-	-	-	0.381872	0.539668	0.717394
RAD51*	5888	ASX04XWG	GGUAGAAUCUAGGUAUGCATT CAGUGGUAAUCACUAAUCATT CCAGCUCCUUUAUCAAGCATT	NM_133487	2.229	19.12	2.625	0.00282843	6.06839	0.120208	-	-	-	0.32587	0.296408	0.311791
RAN	5901	ASX04XWQ	GGAUAUUAAGGACAGGAAATT CCAUUGUCUUCCACCGAAATT CGAGAGUUACUUACAAGAATT	NM_006325	1.842	18.411	2.55	0.302642	7.43876	0.169706	-	-	-	0.210249	0.25085	0.532017
RBMX	27316	ASX051QD	AGAUUAUACUUACCGUGAUTT CAGUAGCAGUGGAAUGGGATT CGUGAUGACUAUCCAUCAATT	NM_002139	6.186	5.2385	0.808	2.83833	6.56407	0.299813	+	+	+	0.0215241	0.002077	0.00224772
RP9	6100	ASX0571E	CUGGAGUCCUUUUACGAAATT GGAUACAGCAGUUAAAACATT AGACAAUAAACGACAUGAATT	NM_203288	5.2365	3.4955	0.7375	1.06702	4.72418	0.159099	+	+	+	0.0320522	0.00085057	0.00136222
RPA1	6117	ASX04XZ5	GGUGUAUUAUUUCUCGAAATT GCAUGAUCCUGUCAGUAAATT CAAGCACUAUCAUUGCGAATT	NM_002945	1.1665	15.225	2.18	0.340118	4.31335	0.19799	-	-	-	0.0916431	0.0625758	0.211011
RPAP2	79871	ASX05CNF	GAAAACGCAUCGUACUUGATT GGUACUAAACAGACAAGUATT GGACUUUAAUUGCUAUGGUTT	NM_024813	1.3635	22.4985	2.435	0.197283	2.81075	0.700036	-	-	-	0.195329	0.849645	0.543889
RPL14	9045	ASX055Y5	GACAGAUUUUGAUCGUUUUTT CCAGAAGUAUGUCCGACAATT AGAUCACCGCCGCGAGUAATT	NM_001034996	2.2785	24.4075	2.08	0.118087	1.30037	0.0424264	-	-	-	0.672698	0.748729	0.627424
RPL21	6144	ASX0571U	CACUCUAAGAGCCGAGAUATT GGAAGAGUCUACAAUGUUATT GGUGAUAUUGUAGACAUCATT	NM_000982	3.556	9.434	1.008	2.13546	10.2545	0.582656	-	+	+	0.45769	0.0168934	0.00967638
RPL26	6154	ASX0571Y	CCACAUUCGAAGGAAGAUUTT GGUUGUACGUGGACACUAUTT GAAAUAUGUUAUCUACAUUTT	NM_000987	1.724	18.619	2.215	1.15117	2.04637	0.431335	-	-	-	0.358229	0.240096	0.991339
RPL32	6161	ASX05725	CAGUCAGACCGAUAUGUCATT UGGUUAUGGAAGCAACAAATT GACUGGUACUCAGAAUUUATT	NM_000994	1.1885	16.63	2.365	0.685186	9.67463	0.403051	-	-	-	0.155076	0.180091	0.616112
RPL34	6164	ASX05726	AUAGAAUUGUUUACCUUUATT AAAUCGUUGUGAAAGUGUUTT CAAUACAGCCUCUAACAAATT	NM_000995	23.343	8.297	0.3985	0.337997	8.14587	0.072832	+	+	+	1.96635e-08	0.00786069	0.000416946
RPL4	6124	ASX04XZ9	CCGCUUCCCUCAAGAGUAATT GGCCGAAUGUUUGCACCAATT GACCAGAUAUUGUGAACUUTT	NM_000968	2.3505	21.7765	3.11	0.784181	3.25481	0.565685	-	-	+	0.378888	0.63072	0.0136529
RPL9	6133	ASX0571L	AUGUCGACAUUACUCUGAATT GAAAGAUGAAUUAAUCCUUTT AGGUGUUGCUUGUUCAGUATT	NM_000661	3	4.1365	0.8345	0.900854	5.2234	0.0968736	-	+	+	0.756973	0.00113671	0.0018055
RPN1	6184	ASX04XZB	GGAUGUUUAUUACCGGGAUTT GCAUGACCCGAGUCAUUGATT GAAGUACGUGAAACCAAAATT	NM_002950	2.201	24.704	2.53	0.086267	4.49861	0.46669	-	-	-	0.316062	0.803686	0.649998
RPS19	6223	ASX0572Z	GCCGCAAACUGACACCUCATT AAACCAUGCUGGGUUAAUATT AGCUGGCCAAGCACAAAGATT	NM_001022	8.648	5.8325	0.523	7.66787	6.72812	0.212132	+	+	+	0.0343053	0.00260917	0.000725711
RPS23	6228	ASX05732	CCAAUGACGGUUGCUUGAATT GAAGCUCCGUAGUCACCGATT GAAUCGUGCUGGAAAAAGUTT	NM_001025	7.178	3.273	0.6015	5.30754	3.17632	0.374059	+	+	+	0.0337295	0.000637071	0.00133794
RSRC1	51319	ASX054RL	GAACAAGUAAAAAGAGUAATT GUCAAGAUCUUGGUCCAGATT GGAAGGACAAGGAAUUACATT	NM_016625	4.9815	17.6445	1.515	2.09233	16.0817	0.388909	-	-	-	0.0715847	0.360531	0.0519164
SF3A3	10946	ASX0518B	CAACUACAACUGUGAGAUUTT CGACAUCUCACUCAUGAAATT GCCCAGAGACUAUUCAGUATT	NM_006802	2.58	24.075	1.905	1.40714	8.27739	0.176777	-	-	-	0.916912	0.845126	0.289184
SF3B3	23450	ASX051HT	CAACCUUAUUAUCAUUGAATT CGUCUAUACUUACAAGCUUTT GUUUCAUCUGGGUUCGCUATT	NM_012426	2.395	14.3955	1.285	0.982878	10.4291	0.0353553	-	-	+	0.770662	0.0923068	0.0113668
SHFM1	7979	ASX055TI	AUACAUUCUAGGGCAGAGATT UGACUUCUCUAAUCAGUUATT GAGAAACAUGGUUAUAAGATT	NM_006304	2.92	20.1145	2.325	0.31537	3.08935	0.403051	-	-	-	0.812519	0.423807	0.709555
SIN3B	23309	ASX051GJ	GGACGAUGUCUACAGCCUATT CCGGGAAAUUGAUUAUGCATT GCUCCAAGAAGACACCGUATT	NM_015260	5.0625	5.553	0.3145	0.815294	7.45432	0.116673	+	+	+	0.0392069	0.00273469	0.000338214
SIRT1	23411	ASX051HE	CGAUGUUUGAUAUUGAAUATT GGCUUGAUGGUAAUCAGUATT GGGUCUUCCCUCAAAGUAATT	NM_012238	2.567	13.139	1.76	1.0649	9.29845	0.113137	-	+	-	0.903978	0.0521388	0.132892
SNRPA1	6627	ASX04Y6S	CAACAGAAUAUGCCGUAUATT AAAUUCCCGUCAUUGAAAATT GGUGCUACGUUAGACCAGUTT	NM_003090	1.979	19.775	2.31	0.41295	8.11617	0.0848528	-	-	-	0.247673	0.395321	0.52425
SNRPD1	6632	ASX04Y6V	UUGUGGAUGUUGAACCUAATT GUUUACCUCUGGAUACACUTT CAUUCGGUAUUUUAUUCUATT	NM_006938	2.6465	23.863	2.945	0.334462	3.9301	0.473762	-	-	+	0.503473	0.966244	0.037417
SNX17	9784	ASX0562Y	GCUUUAUGCUCAGACGGUATT GGGAGUCUAUGGUCAAACUTT GUCUAUUCUUAGUUCGAGATT	NM_014748	27.99	2.1285	0.569	12.1028	1.77555	0.260215	+	+	+	9.17396e-05	0.000387151	0.000920877
SOS1	6654	ASX04Y7C	GUCGCAUAGUAGAUAUACATT GCAUAUCUUUUGCAACGAATT CAGUGUAUUUGAUUCCGAUTT	NM_005633	2.2765	21.115	2.285	0.324562	4.87338	0.0494975	-	-	-	0.344476	0.533992	0.441865
STAMBP	10617	ASX0515J	CUCUAUAACAAGUAUAUCATT GAGUUGAGAUUAUCCGAAUTT CUGUCAUUCCUGAAAAGAATT	NM_006463	2.856	18.8175	3.295	0.326683	9.1733	0.247487	-	-	+	0.863865	0.346868	0.00702534
SUPT5H	6829	ASX04Y9L	GAACUGGGCGAGUAUUACATT GGACAUUCUAGAGAAAGAATT GGGUAACCACUGACAUUCATT	NM_003169	2.1895	23.0695	1.98	0.874691	3.26188	0.452548	-	-	-	0.320995	0.874848	0.0597192
SUPT6H	6830	ASX04Y9M	GCCUAUUCCUUCAAGUAUUTT GGAUAGAAUAUGUAACGGUTT GAGCUGAGCUGUCGAUAUATT	NM_003170	2.327	21.9	2.235	0.101823	2.54134	0.106066	-	-	-	0.362529	0.649021	0.310472
SYS1	90196	ASX05D5U	GCCGUGUGCAUUGCACUCATT GGUUCUACAGCUCCCGUUUTT GGAGCAAACCACUUCUUUATT	NM_033542	1.869	18.12	2.165	0.21496	4.7956	0.275772	-	-	-	0.407554	0.218901	0.869925
TMEM161A	54929	ASX054ZR	GCGUGUACCUCUUCACAGATT GCAUGACCCAGAACUUAGATT CGAGUCUACUGCUAUGUGATT	NM_017814	1.2915	17.301	2.44	0.757311	10.5656	0.254558	-	-	-	0.183563	0.238031	0.431415
WEE1	7465	ASX04WO2	CAUCUCGACUUAUUGGAAATT CAAUUACGAAUAGAAUUGATT GUGUCGUCGUAGAAAGAGATT	NM_003390	1.331	21.7045	2.48	0.441235	7.55968	0.282843	-	-	-	0.113396	0.65482	0.801334
