# Supplementary material for: A genome-wide IR-induced RAD51 foci RNAi screen identifies CDC73 involved in chromatin remodeling for DNA repair
Source: Cell Discov. 2015 Dec 1;1:15034–. doi: 10.1038/celldisc.2015.34 (PMC4860774; doi:10.1038/celldisc.2015.34)
Supplement: Supplementary Table S5 [file celldisc201534-s7.xls]

## Sheet: Table S5
Table S5. Results of the 17 siRNAs showing a HR-defect in all three validation assays. Mean and stdev from two experiments.
siRNA	cells with >9 RPA foci (%)	cells with >9 RAD51 foci (%)	% GFP+ cells	stdev RPA	stdev RAD51	stdev GFP
C19orf56	4.866	6.735	0.765	0.0721249	6.38235	0.205061
CDC73	5.2085	0.9215	0.207	1.47856	1.3032	0.0551543
DUS3L	7.6665	3.4875	0.9635	3.49523	1.25936	0.886005
ENOPH1	9.3915	3.86	1.046	5.58826	5.09258	0.132936
HNRNPC	7.7805	2.312	0.559	3.79646	0.5671	0.295571
MED26	5.062	6.9235	0.6985	0.11738	5.68302	0.204354
MED9	7.33	3.375	0.114	2.39851	4.54953	0.00565685
MFSD10	10.493	3.2375	0.657	4.43639	3.09218	0.0933381
OGG1	6.35	1.923	0.9565	1.68999	1.90919	0.697914
PSMA6	6.3455	5.196	0.3965	1.11369	7.25067	0.160513
RBMX	6.186	5.2385	0.808	2.83833	6.56407	0.299813
RP9	5.2365	3.4955	0.7375	1.06702	4.72418	0.159099
RPL34	23.343	8.297	0.3985	0.337997	8.14587	0.072832
RPS19	8.648	5.8325	0.523	7.66787	6.72812	0.212132
RPS23	7.178	3.273	0.6015	5.30754	3.17632	0.374059
SIN3B	5.0625	5.553	0.3145	0.815294	7.45432	0.116673
SNX17	27.99	2.1285	0.569	12.1028	1.77555	0.260215
